# Supplementary material for: Ethyl 3-nitro-4-(n-propyl­amino)benzoate
Source: Acta Crystallogr Sect E Struct Rep Online. 2009 May 23;65(Pt 6):o1380. doi: 10.1107/S160053680901873X (PMC2969622; doi:10.1107/S160053680901873X)
Supplement: Supplementary file 2 [file e-65-o1380-Isup2.hkl]

# 
# h,k,l, Fc-squared, Fo-squared, sigma(Fo-squared) and status flag 
# 
data_I
_shelx_title ' N in P-1' 
_shelx_refln_list_code          4 
_shelx_F_calc_maximum      126.38 
_exptl_crystal_F_000       268.00 
_reflns_d_resolution_high  0.8355 
 
loop_ 
 _symmetry_equiv_pos_as_xyz 
 'x, y, z' 
 '-x, -y, -z' 
 
_cell_length_a     4.4400 
_cell_length_b    12.6060 
_cell_length_c    13.2090 
_cell_angle_alpha  61.710 
_cell_angle_beta   83.020 
_cell_angle_gamma  81.750 
 
_shelx_F_squared_multiplier     1.000 
 
loop_ 
 _refln_index_h 
 _refln_index_k 
 _refln_index_l 
 _refln_F_squared_calc 
 _refln_F_squared_meas 
 _refln_F_squared_sigma 
 _refln_observed_status 
   1   0   0       42.81       36.69      2.10 o 
   2   0   0       14.04       10.00      2.10 o 
   3   0   0       23.63       21.85      2.75 o 
   4   0   0        0.87        1.39      1.99 o 
   5   0   0        3.14        3.17      2.79 o 
  -5   1   0        0.30        5.71      5.71 o 
  -4   1   0        0.01        2.16      6.04 o 
  -3   1   0        0.45        6.73      3.76 o 
  -2   1   0       10.69       15.11      3.54 o 
  -1   1   0     1252.50     1244.49      2.42 o 
   0   1   0      334.20      318.42      3.16 o 
   1   1   0      873.52      963.36      9.09 o 
   2   1   0        9.69        5.02      2.39 o 
   3   1   0       52.07       48.88      5.20 o 
   4   1   0        0.95        5.49      2.13 o 
   5   1   0        1.06        2.10      3.09 o 
  -5   2   0        0.24        1.01      7.61 o 
  -4   2   0        0.01        1.79      5.49 o 
  -3   2   0       62.93       60.48      7.33 o 
  -2   2   0      181.97      161.41      7.33 o 
  -1   2   0      622.24      640.27      9.48 o 
   0   2   0       11.87       10.21      0.92 o 
   1   2   0      333.59      352.17      7.00 o 
   2   2   0        1.39        0.36      1.62 o 
   3   2   0      109.08       87.87      8.61 o 
   4   2   0        0.31        5.86      3.41 o 
   5   2   0        7.31        5.05      4.55 o 
  -4   3   0       17.43       18.96      7.71 o 
  -3   3   0       56.96       79.04      9.24 o 
  -2   3   0      124.13      107.10      6.43 o 
  -1   3   0       15.69       14.06      1.80 o 
   0   3   0      394.38      384.19      5.99 o 
   1   3   0       19.99       19.61      1.39 o 
   2   3   0      308.25      294.49      8.75 o 
   3   3   0       21.95       26.72      3.64 o 
   4   3   0        5.44        7.05      3.59 o 
   5   3   0        0.09        0.00      3.55 o 
  -4   4   0        7.90        8.22     10.38 o 
  -3   4   0        3.33        5.15      6.36 o 
  -2   4   0        2.54        2.24      3.17 o 
  -1   4   0        0.31        3.36      2.27 o 
   0   4   0      371.78      388.96      5.32 o 
   1   4   0      100.92      113.52      3.00 o 
   2   4   0       29.26       25.06      3.68 o 
   3   4   0       23.47       26.39      3.48 o 
   4   4   0        0.06        0.00      3.10 o 
   5   4   0        0.14        2.26      3.09 o 
  -4   5   0        2.19        6.31      8.07 o 
  -3   5   0        5.62        3.22      6.43 o 
  -2   5   0        1.62        3.97      3.97 o 
  -1   5   0      179.49      158.91      6.66 o 
   0   5   0       43.93       48.25      1.94 o 
   1   5   0       34.04       31.22      3.49 o 
   2   5   0        0.08        0.00      1.58 o 
   3   5   0        1.26        3.64      2.41 o 
   4   5   0        1.31        3.38      2.53 o 
   5   5   0        0.85        4.11      2.71 o 
  -4   6   0        1.71        6.48      9.14 o 
  -3   6   0        9.00        9.76      7.43 o 
  -2   6   0       12.71       16.34      4.87 o 
  -1   6   0       10.59        6.99      2.28 o 
   0   6   0        3.48        5.56      0.95 o 
   1   6   0        2.92        1.46      1.33 o 
   2   6   0      195.58      196.30      7.70 o 
   3   6   0       24.09       20.33      3.98 o 
   4   6   0        0.01        3.08      2.46 o 
  -4   7   0        5.58       16.81     10.10 o 
  -3   7   0        1.57        1.95      7.10 o 
  -2   7   0       50.18       52.52      8.23 o 
  -1   7   0       45.58       44.71      2.22 o 
   0   7   0        2.65        2.04      0.97 o 
   1   7   0       77.06       78.74      4.42 o 
   2   7   0        6.77        5.50      1.68 o 
   3   7   0        0.03        1.88      1.50 o 
   4   7   0       18.68       12.44      3.11 o 
  -3   8   0        2.31        0.98      7.20 o 
  -2   8   0       20.55       22.61      5.62 o 
  -1   8   0        1.02        6.19      2.62 o 
   0   8   0        6.06        7.66      1.28 o 
   1   8   0        0.10        1.53      1.53 o 
   2   8   0       16.32       18.05      2.89 o 
   3   8   0        4.94        0.26      2.55 o 
   4   8   0        0.23        0.56      2.07 o 
  -3   9   0        2.87        2.97      7.43 o 
  -2   9   0        1.71        0.00      4.52 o 
  -1   9   0        0.13        1.54      3.15 o 
   0   9   0        7.40        6.72      2.45 o 
   1   9   0      174.29      177.92      5.91 o 
   2   9   0        1.11        1.23      1.93 o 
   3   9   0        0.80        0.25      1.73 o 
   4   9   0        0.30        1.44      1.95 o 
  -3  10   0        1.07        7.36      7.36 o 
  -2  10   0        0.04        5.41      4.76 o 
  -1  10   0        0.63        0.40      3.28 o 
   0  10   0       88.01       75.03      3.31 o 
   1  10   0      110.74      106.28      4.91 o 
   2  10   0        1.49        5.06      1.59 o 
   3  10   0        0.01        1.33      1.64 o 
  -2  11   0        1.34        1.96      4.36 o 
  -1  11   0        0.37        3.33      2.92 o 
   0  11   0       31.24       29.28      3.02 o 
   1  11   0        4.67        3.02      1.53 o 
   2  11   0        7.29        5.82      1.79 o 
   3  11   0        1.23        1.69      1.35 o 
  -1  12   0        0.11        1.57      2.61 o 
   0  12   0        1.26        1.84      0.99 o 
   1  12   0        0.11        0.30      1.16 o 
   2  12   0        0.05        0.79      1.04 o 
   0  13   0        2.36        1.63      0.87 o 
   1  13   0        0.22        0.38      0.65 o 
  -2 -12   1        1.45        1.68      1.45 o 
  -1 -12   1        0.37        0.88      1.28 o 
   0 -12   1        1.96        2.18      1.51 o 
   1 -12   1        8.92        9.89      5.59 o 
  -3 -11   1        0.44        0.41      1.33 o 
  -2 -11   1        0.24        0.42      1.48 o 
  -1 -11   1        2.92        6.98      1.82 o 
   0 -11   1       15.98       21.75      3.10 o 
   1 -11   1       20.09       23.52      8.07 o 
   2 -11   1        0.00        1.89      6.91 o 
  -2 -10   1        3.13        0.86      1.55 o 
  -1 -10   1        1.76        2.42      1.98 o 
   0 -10   1       82.07       83.76      5.74 o 
   1 -10   1        0.01        4.91      4.91 o 
   2 -10   1        0.04        1.95      6.92 o 
  -4  -9   1        0.01        0.39      2.57 o 
  -3  -9   1        1.21        0.26      1.84 o 
  -2  -9   1        0.24        0.00      1.65 o 
  -1  -9   1       27.80       27.07      3.41 o 
   0  -9   1        4.25        6.72      2.51 o 
   1  -9   1        4.98        1.96      4.34 o 
   2  -9   1        0.21        5.77      5.19 o 
   3  -9   1        3.36        3.34      7.99 o 
  -4  -8   1        0.16        0.32      2.08 o 
  -3  -8   1       10.52        8.74      2.44 o 
  -2  -8   1        6.11        6.58      2.21 o 
  -1  -8   1       12.13       14.22      2.79 o 
   0  -8   1       16.22       15.89      3.33 o 
   1  -8   1       14.32       13.92      6.48 o 
   2  -8   1       12.01       14.18      8.58 o 
   3  -8   1        0.07        1.08      7.93 o 
  -4  -7   1        3.44        0.37      3.05 o 
  -3  -7   1        0.02        1.92      2.12 o 
  -2  -7   1       25.03       25.34      3.04 o 
  -1  -7   1       60.68       54.81      3.81 o 
   0  -7   1        6.26        5.69      2.62 o 
   1  -7   1        3.83        8.70      3.92 o 
   2  -7   1        7.35        2.40      6.83 o 
   3  -7   1        7.14        0.00      8.42 o 
   4  -7   1        0.38        6.41      5.82 o 
  -4  -6   1        8.43       11.99      3.36 o 
  -3  -6   1        2.48        2.13      2.09 o 
  -2  -6   1       11.20        8.63      2.18 o 
  -1  -6   1       10.96        9.82      2.55 o 
   0  -6   1      104.01       90.78      3.56 o 
   1  -6   1        8.80       11.41      4.60 o 
   2  -6   1      152.12      159.08     13.95 o 
   3  -6   1        0.02        5.92      5.44 o 
   4  -6   1        0.01       13.13      8.51 o 
  -4  -5   1        0.33        1.54      3.01 o 
  -3  -5   1        0.45        1.00      1.70 o 
  -2  -5   1       92.44       86.92      4.22 o 
  -1  -5   1        2.69        4.27      1.35 o 
   0  -5   1      117.17      111.31      3.09 o 
   1  -5   1        1.52        2.34      2.98 o 
   2  -5   1       20.19       35.69      6.60 o 
   3  -5   1        3.85        2.69      7.36 o 
   4  -5   1        0.77        0.99      7.15 o 
  -5  -4   1        0.54        1.28      3.34 o 
  -4  -4   1        4.46        2.32      3.37 o 
  -3  -4   1       48.62       43.67      1.87 o 
  -2  -4   1       24.21       21.61      1.20 o 
  -1  -4   1      615.64      713.72      9.60 o 
   0  -4   1       52.34       54.84      2.56 o 
   1  -4   1       43.61       39.82      3.05 o 
   2  -4   1        6.91        1.50      4.13 o 
   3  -4   1        5.97        2.33      6.48 o 
   4  -4   1       13.27       10.44      7.35 o 
  -5  -3   1        1.21        0.44      2.87 o 
  -4  -3   1        4.06        7.18      2.78 o 
  -3  -3   1        2.26        5.76      1.97 o 
  -2  -3   1      768.03      881.00     11.19 o 
  -1  -3   1        7.99        7.82      1.27 o 
   0  -3   1        6.87        5.39      0.86 o 
   1  -3   1      498.94      551.47     11.53 o 
   2  -3   1       92.84      108.96      7.92 o 
   3  -3   1       11.59        8.60      5.63 o 
   4  -3   1       31.88       26.06      6.76 o 
  -5  -2   1        2.18        5.44      2.75 o 
  -4  -2   1        2.17        1.91      2.78 o 
  -3  -2   1        8.37        8.08      1.91 o 
  -2  -2   1      114.08      115.07      3.96 o 
  -1  -2   1        0.88        0.28      0.79 o 
   0  -2   1      415.63      398.60      4.28 o 
   1  -2   1       28.89       22.71      3.49 o 
   2  -2   1       47.32       51.57      6.41 o 
   3  -2   1        0.84        6.43      3.67 o 
   4  -2   1        0.09        0.04      3.30 o 
   5  -2   1        1.00        0.20      3.19 o 
  -5  -1   1       12.91        8.66      4.77 o 
  -4  -1   1        2.70        5.15      3.76 o 
  -3  -1   1        0.01        1.62      2.15 o 
  -2  -1   1      121.11      121.21      4.34 o 
  -1  -1   1        7.16        6.91      0.96 o 
   0  -1   1      159.09      167.70      3.71 o 
   1  -1   1    15972.55    16215.96    171.24 o 
   2  -1   1        7.41        4.84      4.02 o 
   3  -1   1        2.17        2.78      2.94 o 
   4  -1   1        4.39        3.41      3.41 o 
   5  -1   1        0.02        0.41      2.62 o 
  -5   0   1       20.01       23.20      5.05 o 
  -4   0   1        1.89        8.76      3.08 o 
  -3   0   1        8.36        9.52      3.30 o 
  -2   0   1        3.56        1.42      1.82 o 
  -1   0   1     1031.10     1053.66      8.43 o 
   0   0   1     1819.40     1992.07    666.29 o 
   1   0   1      541.50      550.09      9.25 o 
   2   0   1       19.76       20.62      2.73 o 
   3   0   1        0.02        3.15      2.23 o 
   4   0   1       12.05       10.68      2.89 o 
   5   0   1        0.59        0.35      2.56 o 
  -5   1   1        0.32        5.69      5.69 o 
  -4   1   1        0.86        4.36      5.05 o 
  -3   1   1        2.84        0.47      3.49 o 
  -2   1   1       24.82       28.69      3.55 o 
  -1   1   1      889.96      971.10     11.65 o 
   0   1   1      731.07      687.33      4.36 o 
   1   1   1        4.09        0.95      1.74 o 
   2   1   1      404.86      372.90      8.62 o 
   3   1   1        0.12        0.51      2.17 o 
   4   1   1       22.93       23.54      4.23 o 
   5   1   1        1.59        2.29      2.96 o 
  -5   2   1        0.58       10.13      5.79 o 
  -4   2   1        1.14        3.76      5.47 o 
  -3   2   1       30.03       31.23      5.56 o 
  -2   2   1       16.99       10.31      3.63 o 
  -1   2   1        0.20        0.56      1.55 o 
   0   2   1      188.10      200.81      2.39 o 
   1   2   1      971.35      920.42     11.83 o 
   2   2   1       64.11       69.75      4.47 o 
   3   2   1       24.59       31.67      4.07 o 
   4   2   1        2.73        3.87      3.87 o 
   5   2   1        0.29        0.50      3.54 o 
  -5   3   1        0.05        6.74      6.74 o 
  -4   3   1        9.43        0.88      7.10 o 
  -3   3   1        6.57       11.34      5.57 o 
  -2   3   1       25.07       27.97      3.77 o 
  -1   3   1      123.38      112.90      4.36 o 
   0   3   1     1478.18     1571.47      7.55 o 
   1   3   1     1667.99     1634.37     15.48 o 
   2   3   1       18.76       15.21      2.23 o 
   3   3   1        7.30       14.52      3.73 o 
   4   3   1        2.74        0.52      4.04 o 
   5   3   1        0.04        3.93      3.66 o 
  -4   4   1        1.32        5.53      8.39 o 
  -3   4   1       37.98       50.27      7.86 o 
  -2   4   1        9.37        3.68      3.04 o 
  -1   4   1      148.10      148.95      5.49 o 
   0   4   1       12.22       11.25      1.00 o 
   1   4   1       34.02       34.57      2.47 o 
   2   4   1      273.48      261.50      9.37 o 
   3   4   1       27.52       31.92      4.73 o 
   4   4   1        0.26        0.44      3.52 o 
   5   4   1        0.00        3.47      2.99 o 
  -3   5   1        7.29        3.94      6.48 o 
  -2   5   1       45.01       36.38      5.26 o 
  -1   5   1      245.96      266.93      8.85 o 
   0   5   1        0.21        0.82      0.86 o 
   1   5   1       36.79       35.85      2.53 o 
   2   5   1        8.57        5.39      2.69 o 
   3   5   1       92.16       97.13      6.22 o 
   4   5   1        4.32        3.06      3.89 o 
   5   5   1        0.00        3.63      3.52 o 
  -4   6   1        2.95        1.35      9.60 o 
  -3   6   1        8.03       14.37      6.82 o 
  -2   6   1       38.92       41.94      6.68 o 
  -1   6   1      505.57      525.69     13.80 o 
   0   6   1      192.97      173.41      5.24 o 
   1   6   1       52.88       59.57      3.15 o 
   2   6   1       50.55       54.83      4.62 o 
   3   6   1        0.35        1.40      2.35 o 
   4   6   1        0.18        1.03      2.35 o 
   5   6   1        6.61        3.97      2.92 o 
  -4   7   1        2.64        3.98      9.53 o 
  -3   7   1        0.66        4.94      8.07 o 
  -2   7   1       13.51       12.67      4.65 o 
  -1   7   1      225.84      209.29      8.63 o 
   0   7   1        0.13        0.41      0.89 o 
   1   7   1        1.30        3.03      1.30 o 
   2   7   1       81.52       90.74      5.05 o 
   3   7   1       11.58       10.14      3.35 o 
   4   7   1        4.14        0.00      2.74 o 
  -3   8   1        0.14        0.00      9.16 o 
  -2   8   1       14.17       11.09      5.63 o 
  -1   8   1        1.70        0.66      2.75 o 
   0   8   1       18.03       15.28      1.34 o 
   1   8   1       34.35       29.56      2.73 o 
   2   8   1       56.62       63.75      4.33 o 
   3   8   1        0.23        1.33      1.83 o 
   4   8   1        1.79        0.00      2.52 o 
  -3   9   1        0.87        8.55      7.57 o 
  -2   9   1        5.60        7.48      5.44 o 
  -1   9   1        0.04        2.25      2.73 o 
   0   9   1        2.10        1.86      0.89 o 
   1   9   1      140.74      136.21      5.47 o 
   2   9   1      128.92      143.26      6.68 o 
   3   9   1        1.11        0.52      1.91 o 
   4   9   1        0.09        0.00      1.94 o 
  -3  10   1        0.08        2.03      6.42 o 
  -1  10   1        0.64        0.79      3.08 o 
   0  10   1        0.46        1.03      1.03 o 
   1  10   1       39.12       31.25      3.07 o 
   2  10   1        1.06        0.42      1.47 o 
   4  10   1        0.07        1.78      1.47 o 
  -2  11   1        5.25        3.52      5.46 o 
  -1  11   1        0.77        2.57      2.76 o 
   0  11   1        8.27        4.68      1.91 o 
   1  11   1        5.31        3.40      1.59 o 
   2  11   1        0.48        1.55      1.55 o 
   3  11   1        0.50        0.84      1.43 o 
  -2  12   1        1.73        1.28      4.89 o 
  -1  12   1        0.00        5.51      2.95 o 
   0  12   1        4.13        3.71      0.84 o 
   1  12   1       16.10       14.79      2.07 o 
   2  12   1        0.02        0.00      1.49 o 
   3  12   1        1.19        2.61      1.31 o 
  -1  13   1        0.01        5.69      2.54 o 
   0  13   1        0.23        0.76      0.66 o 
   1  13   1        0.72        0.00      1.04 o 
   2  13   1        4.20        3.35      1.12 o 
  -1 -12   2        0.13        1.20      0.93 o 
   0 -12   2        1.35        2.91      2.15 o 
  -2 -11   2        0.11        0.36      1.31 o 
  -1 -11   2        0.88        1.39      1.39 o 
   0 -11   2        1.97        2.41      1.73 o 
   1 -11   2        3.71        6.01      6.66 o 
  -3 -10   2        0.39        1.78      1.98 o 
  -2 -10   2        0.62        0.19      1.46 o 
  -1 -10   2        3.29        3.83      1.58 o 
   0 -10   2       10.85       10.58      2.75 o 
   1 -10   2       14.89       17.12      7.54 o 
  -3  -9   2        0.10        2.04      2.09 o 
  -2  -9   2        3.11        2.33      1.54 o 
  -1  -9   2        5.37        5.03      1.67 o 
   0  -9   2      115.34      115.22      6.14 o 
   1  -9   2        0.08        2.57      5.39 o 
   2  -9   2        0.66        5.81      7.79 o 
   3  -9   2        0.20        2.22      7.39 o 
  -4  -8   2        0.13        0.00      2.18 o 
  -3  -8   2        4.23        1.90      2.70 o 
  -2  -8   2        0.54        1.28      1.65 o 
  -1  -8   2        1.44        1.69      1.75 o 
   0  -8   2       51.49       51.34      3.45 o 
   1  -8   2       21.94       22.08      7.26 o 
   2  -8   2        0.17        6.34      6.02 o 
   3  -8   2        6.24       24.25      8.78 o 
  -4  -7   2        0.00        2.84      2.84 o 
  -3  -7   2       11.35        8.69      2.85 o 
  -2  -7   2        6.69        1.66      2.16 o 
  -1  -7   2       52.79       45.16      3.34 o 
   0  -7   2        1.37        0.88      1.23 o 
   1  -7   2       22.04       28.03      5.91 o 
   2  -7   2       10.11       18.94      7.51 o 
   3  -7   2       25.33       26.11      9.98 o 
  -4  -6   2        8.97       10.46      3.10 o 
  -3  -6   2        6.53        9.03      2.98 o 
  -2  -6   2       10.19       10.23      1.88 o 
  -1  -6   2        3.87        3.29      1.46 o 
   0  -6   2        3.94        2.59      1.60 o 
   1  -6   2        0.19        1.70      3.01 o 
   2  -6   2       23.91       29.73     10.33 o 
   3  -6   2        4.16        5.32      7.91 o 
   4  -6   2        0.03        5.81      7.69 o 
  -4  -5   2        0.05        3.50      3.50 o 
  -3  -5   2       19.99       22.47      3.66 o 
  -2  -5   2       45.94       48.65      3.35 o 
  -1  -5   2       70.34       80.02      2.74 o 
   0  -5   2       96.37      107.85      4.62 o 
   1  -5   2        0.00        2.44      2.73 o 
   2  -5   2       15.19       14.25      5.60 o 
   3  -5   2        0.32        3.85      7.59 o 
   4  -5   2        0.24        7.03      7.03 o 
  -4  -4   2        4.31        4.50      3.46 o 
  -3  -4   2        7.62        5.83      2.82 o 
  -2  -4   2        0.26        2.89      1.24 o 
  -1  -4   2     1085.44     1183.87     12.61 o 
   0  -4   2       95.89      103.39      3.90 o 
   1  -4   2        2.42        2.82      2.54 o 
   2  -4   2       33.77       36.63      5.43 o 
   3  -4   2       12.66        8.24      8.24 o 
   4  -4   2        3.06        4.50      7.04 o 
  -5  -3   2        0.09        4.45      2.37 o 
  -4  -3   2        0.10        1.98      3.42 o 
  -3  -3   2       23.62       29.35      3.53 o 
  -2  -3   2       80.89       75.68      3.64 o 
  -1  -3   2       65.29       61.31      2.72 o 
   0  -3   2      572.59      598.03     10.75 o 
   1  -3   2      436.54      438.57     10.47 o 
   2  -3   2       88.56      102.99      7.96 o 
   3  -3   2        0.49        6.09      6.69 o 
   4  -3   2        0.00        8.16      6.75 o 
  -5  -2   2        3.13        1.58      2.84 o 
  -4  -2   2       14.11        6.61      3.81 o 
  -3  -2   2        0.55        2.16      2.16 o 
  -2  -2   2       64.37       57.29      3.13 o 
  -1  -2   2      276.86      239.96      4.58 o 
   0  -2   2      269.56      271.98      4.25 o 
   1  -2   2      256.05      287.59      7.60 o 
   2  -2   2      926.32      968.10     20.23 o 
   3  -2   2        3.31        4.73      4.38 o 
   4  -2   2        8.64       18.98      7.79 o 
   5  -2   2        2.40        3.86      4.91 o 
  -5  -1   2        9.21        1.59      3.46 o 
  -4  -1   2       31.92       30.78      5.05 o 
  -3  -1   2       10.20        5.53      2.93 o 
  -2  -1   2        2.82        1.00      1.36 o 
  -1  -1   2      124.36      129.59      2.36 o 
   0  -1   2     1020.15      920.21     11.90 o 
   1  -1   2     1092.72     1152.25     13.16 o 
   2  -1   2        9.76       12.87      3.87 o 
   3  -1   2        8.63        7.63      5.58 o 
   4  -1   2        2.29        0.74      5.42 o 
   5  -1   2        0.69        0.00      4.58 o 
  -5   0   2        3.77        4.33      4.33 o 
  -4   0   2        3.02        3.13      3.76 o 
  -3   0   2        3.83        5.30      2.27 o 
  -2   0   2       16.81       17.78      2.26 o 
  -1   0   2       58.49       67.44      2.60 o 
   0   0   2      172.18      194.16      2.31 o 
   1   0   2     3195.13     3187.42     21.40 o 
   2   0   2      138.18      119.00      7.00 o 
   3   0   2       10.37        3.79      4.39 o 
   4   0   2        0.44        3.11      4.37 o 
   5   0   2        3.10        1.32      2.97 o 
  -5   1   2        8.97        0.00      4.84 o 
  -4   1   2        0.13        4.78      3.52 o 
  -3   1   2        5.00        4.51      2.79 o 
  -2   1   2        4.90        1.34      1.97 o 
  -1   1   2       45.98       41.29      1.67 o 
   0   1   2     1264.96     1372.49    805.93 o 
   1   1   2     4722.93     4632.46     81.06 o 
   2   1   2      283.02      307.24      9.47 o 
   3   1   2       11.43        7.69      2.75 o 
   4   1   2        0.80        1.73      3.04 o 
   5   1   2        1.55        1.05      2.77 o 
  -5   2   2        0.47        4.31      4.54 o 
  -4   2   2        0.70        4.83      4.83 o 
  -3   2   2       13.46       12.10      3.54 o 
  -2   2   2        9.20        7.69      2.21 o 
  -1   2   2      374.18      326.37      7.05 o 
   0   2   2     1294.34     1497.47      7.11 o 
   1   2   2     2116.09     2153.58     13.52 o 
   2   2   2       33.34       34.61      2.72 o 
   3   2   2       24.40       25.37      5.08 o 
   4   2   2        7.16        4.76      4.62 o 
   5   2   2        0.15        0.89      3.45 o 
  -4   3   2        0.06        1.58      6.22 o 
  -3   3   2       30.03       25.02      6.35 o 
  -2   3   2      122.51      130.76      6.93 o 
  -1   3   2       64.69       64.88      4.10 o 
   1   3   2       79.90       75.98      2.20 o 
   2   3   2       21.27       19.18      2.73 o 
   3   3   2      178.93      182.32      9.32 o 
   4   3   2        7.19        5.72      4.13 o 
   5   3   2        0.18        0.59      4.60 o 
  -4   4   2        1.65        1.85      5.87 o 
  -3   4   2      102.93       89.48      9.89 o 
  -2   4   2        3.26        1.79      2.41 o 
  -1   4   2        0.38        0.43      1.59 o 
   0   4   2      333.85      347.51      4.32 o 
   1   4   2       55.97       45.65      2.65 o 
   2   4   2       47.54       49.26      4.22 o 
   3   4   2       31.44       21.25      4.41 o 
   4   4   2       19.85       21.81      5.21 o 
   5   4   2        0.73        0.36      3.64 o 
  -4   5   2        3.83       12.26      7.65 o 
  -3   5   2        7.06        2.98      5.73 o 
  -2   5   2       17.37       20.49      4.40 o 
  -1   5   2      101.39      112.04      5.79 o 
   0   5   2      455.41      484.70      5.07 o 
   1   5   2       16.42       17.87      1.97 o 
   2   5   2       65.91       66.32      4.19 o 
   3   5   2        0.23        1.73      2.46 o 
   4   5   2        0.24        3.86      2.80 o 
   5   5   2        0.06        0.83      3.35 o 
  -4   6   2        0.20        3.73      7.69 o 
  -3   6   2        0.40        3.52      6.92 o 
  -2   6   2        8.84       16.11      5.00 o 
  -1   6   2      145.30      141.25      6.38 o 
   0   6   2      564.11      536.92      4.93 o 
   1   6   2      199.74      189.24      5.45 o 
   2   6   2        0.53        0.60      1.66 o 
   3   6   2       79.82       80.45      5.52 o 
   4   6   2        3.47        4.70      2.53 o 
   5   6   2        2.26        1.07      2.77 o 
  -4   7   2        0.39        9.96      9.96 o 
  -3   7   2       14.19       19.39      8.36 o 
  -2   7   2       18.02       19.55      4.80 o 
  -1   7   2        2.70        1.09      2.35 o 
   0   7   2        0.31        0.87      1.06 o 
   1   7   2        6.77        4.18      1.49 o 
   2   7   2       36.57       46.67      4.03 o 
   3   7   2       16.15       19.79      4.43 o 
   4   7   2        1.79        4.45      2.40 o 
  -4   8   2        9.76        6.53     11.37 o 
  -3   8   2        7.19        3.14      7.02 o 
  -2   8   2        5.01        9.86      5.14 o 
  -1   8   2        1.31        3.22      2.97 o 
   0   8   2       40.92       36.35      1.83 o 
   1   8   2       22.16       23.16      2.45 o 
   2   8   2       21.48       21.38      3.22 o 
   3   8   2       43.93       52.40      5.10 o 
   4   8   2        3.54        7.03      2.17 o 
  -3   9   2        0.42        4.40      8.79 o 
  -2   9   2        4.60        0.71      5.50 o 
  -1   9   2        0.47        3.63      2.59 o 
   0   9   2        8.21        6.72      1.16 o 
   1   9   2        1.41        0.17      1.64 o 
   2   9   2       53.28       56.27      4.50 o 
   3   9   2        0.23        1.34      2.23 o 
   4   9   2        1.21        1.16      2.15 o 
  -3  10   2        0.28        5.43      7.43 o 
  -2  10   2        1.09        1.45      4.18 o 
  -1  10   2        1.13        2.45      2.83 o 
   0  10   2        3.09        3.05      1.52 o 
   1  10   2       80.72       81.16      4.53 o 
   2  10   2       44.57       46.00      4.08 o 
   3  10   2        2.37        2.82      2.06 o 
   4  10   2        0.18        1.49      1.92 o 
  -2  11   2        0.39        2.99      5.89 o 
  -1  11   2        0.37        2.59      2.12 o 
   0  11   2        3.63        3.70      1.78 o 
   1  11   2       51.02       49.89      3.38 o 
   2  11   2       13.91       12.38      2.52 o 
   3  11   2        0.55        1.15      1.58 o 
  -2  12   2        1.02        3.56      4.55 o 
  -1  12   2        0.04        3.38      3.38 o 
   0  12   2        0.01        0.75      0.81 o 
   1  12   2        0.94        1.01      1.30 o 
   2  12   2        4.18        1.91      1.66 o 
   3  12   2        2.14        1.17      1.52 o 
  -1  13   2        0.09        5.40      2.33 o 
   0  13   2        1.05        1.02      0.80 o 
   1  13   2        0.84        0.32      1.33 o 
   2  13   2        0.24        1.47      1.02 o 
   1  14   2        0.15        0.25      0.91 o 
  -2 -11   3        1.36        1.38      1.38 o 
  -1 -11   3        1.41        0.15      1.16 o 
   0 -11   3        1.24        3.48      1.73 o 
   1 -11   3        3.72        9.04      5.01 o 
  -2 -10   3        0.09        2.43      1.30 o 
  -1 -10   3        0.47        1.39      1.18 o 
   0 -10   3        4.24       10.29      4.00 o 
   1 -10   3       51.46       81.28     10.93 o 
   2 -10   3        2.47        6.14      6.14 o 
  -3  -9   3        0.05        2.68      1.95 o 
  -2  -9   3        0.04        1.76      1.76 o 
  -1  -9   3        0.54        0.18      1.50 o 
   0  -9   3        4.90        7.72      2.34 o 
   1  -9   3       29.39       29.26      8.47 o 
  -3  -8   3        0.32        0.00      2.02 o 
  -2  -8   3        5.72        4.47      1.84 o 
  -1  -8   3        3.42        2.17      1.52 o 
   0  -8   3        2.71        0.45      1.91 o 
   1  -8   3        0.75        5.24      4.39 o 
   2  -8   3        0.04        2.70      6.85 o 
   3  -8   3        4.12        7.88      9.20 o 
  -4  -7   3        0.52        2.10      2.44 o 
  -3  -7   3       25.65       19.81      3.30 o 
  -2  -7   3        2.99        3.59      1.94 o 
  -1  -7   3        3.62        5.35      1.48 o 
   0  -7   3        5.19        8.06      1.87 o 
   1  -7   3        8.22       17.35      5.93 o 
   2  -7   3        0.18       12.54      6.90 o 
   3  -7   3        9.47        7.91     11.51 o 
  -4  -6   3        0.32        0.79      3.53 o 
  -3  -6   3        0.17        0.49      2.49 o 
  -2  -6   3       27.61       31.93      3.27 o 
  -1  -6   3       33.72       34.64      3.10 o 
   0  -6   3       13.17       12.37      3.71 o 
   1  -6   3        0.40        2.61      3.69 o 
   2  -6   3        5.02        7.31      5.65 o 
   3  -6   3        7.67        9.78      8.25 o 
   4  -6   3        0.37        6.95      7.49 o 
  -4  -5   3        0.60        2.95      3.09 o 
  -3  -5   3        0.27        0.14      2.26 o 
  -2  -5   3        5.94        8.43      1.79 o 
  -1  -5   3        1.38        2.29      1.13 o 
   0  -5   3      270.54      272.17      5.77 o 
   1  -5   3        6.80        4.27      3.29 o 
   2  -5   3        2.03        1.28      4.50 o 
   3  -5   3        2.47        2.01      8.41 o 
   4  -5   3        1.71        1.19      7.82 o 
  -4  -4   3        0.01        0.00      3.12 o 
  -3  -4   3        5.65        6.40      3.28 o 
  -2  -4   3       97.35      115.00      4.96 o 
  -1  -4   3        0.33        0.75      1.07 o 
   0  -4   3       47.59       43.18      2.12 o 
   1  -4   3      422.30      427.20     12.06 o 
   2  -4   3       54.27       56.78      7.99 o 
   3  -4   3        8.69       12.51      6.98 o 
   4  -4   3        0.00        5.84      6.96 o 
  -4  -3   3       11.04        9.20      3.80 o 
  -3  -3   3        8.21       10.65      2.82 o 
  -2  -3   3       23.84       26.40      2.38 o 
  -1  -3   3      498.52      511.33      7.99 o 
   0  -3   3        5.46        7.97      1.28 o 
   1  -3   3        0.66        0.91      2.33 o 
   2  -3   3      118.33      120.60      8.70 o 
   3  -3   3       35.21       36.48      9.03 o 
   4  -3   3        0.02        3.41      9.33 o 
  -4  -2   3        9.86       13.58      3.47 o 
  -3  -2   3       14.93       10.83      2.99 o 
  -2  -2   3        0.18        1.61      1.38 o 
  -1  -2   3      330.40      331.66      0.99 o 
   0  -2   3      588.87      613.68      5.34 o 
   1  -2   3      114.70      120.40      5.15 o 
   2  -2   3       11.92        8.97      5.16 o 
   3  -2   3        0.02        0.65      6.64 o 
   4  -2   3        5.65        3.10      7.94 o 
  -5  -1   3        4.40        4.00      2.82 o 
  -4  -1   3        8.89        8.96      4.35 o 
  -3  -1   3       12.85       16.44      3.10 o 
  -2  -1   3       75.44       76.23      3.97 o 
  -1  -1   3       75.68       85.55      2.98 o 
   0  -1   3      155.19      174.72      3.62 o 
   1  -1   3       46.09       47.62      3.26 o 
   2  -1   3      811.45      943.42     17.91 o 
   3  -1   3        8.78       18.31      5.17 o 
   4  -1   3        0.15        7.74      6.79 o 
   5  -1   3        0.42        6.27      6.27 o 
  -5   0   3        3.06        0.76      3.17 o 
  -4   0   3       55.31       44.54      6.57 o 
  -3   0   3        0.30        1.74      2.48 o 
  -2   0   3       16.03       11.91      2.60 o 
  -1   0   3      315.81      322.50      5.65 o 
   0   0   3      100.41      109.59      2.83 o 
   1   0   3     6001.20     5823.17    107.31 o 
   2   0   3     1398.58     1264.50     18.62 o 
   3   0   3       13.76       12.51      4.71 o 
   5   0   3        1.20        4.37      4.37 o 
  -5   1   3       16.03       16.48      3.92 o 
  -4   1   3        0.26        3.19      3.75 o 
  -3   1   3       12.30       12.46      2.87 o 
  -2   1   3        0.09        0.83      1.83 o 
  -1   1   3      170.04      162.19      4.56 o 
   0   1   3       57.32       54.41      1.55 o 
   1   1   3      881.88      955.02     10.61 o 
   2   1   3      364.69      306.17      8.87 o 
   3   1   3        0.06        2.97      4.30 o 
   4   1   3        4.30        0.66      4.61 o 
   5   1   3        3.85        1.88      3.89 o 
  -5   2   3        5.60        0.00      3.80 o 
  -4   2   3        6.90        0.51      4.39 o 
  -3   2   3       20.09       17.37      3.89 o 
  -2   2   3      202.70      198.32      6.85 o 
  -1   2   3       86.03       91.48      3.98 o 
   0   2   3      203.80      156.41     97.40 o 
   1   2   3     1118.31     1274.06     11.77 o 
   2   2   3       21.15       19.85      1.74 o 
   3   2   3        4.73        1.27      3.14 o 
   4   2   3       36.03       34.79      3.73 o 
   5   2   3        2.52        2.51      2.20 o 
  -4   3   3        0.34        1.29      4.63 o 
  -3   3   3       24.72       23.48      4.79 o 
  -2   3   3      625.52      621.62     14.21 o 
  -1   3   3      215.61      209.33      5.57 o 
   0   3   3      133.39      132.13      3.04 o 
   1   3   3      122.43      116.44      3.97 o 
   2   3   3        9.57        6.03      2.65 o 
   3   3   3       13.47       21.97      4.10 o 
   4   3   3       13.22       12.71      5.79 o 
   5   3   3        2.13        6.19      4.97 o 
  -4   4   3        3.46        4.77      6.12 o 
  -3   4   3       51.21       39.21      6.74 o 
  -2   4   3        0.08        0.36      2.84 o 
  -1   4   3      114.66      119.53      5.07 o 
   0   4   3      748.20      801.25      6.43 o 
   1   4   3      234.95      216.28      5.51 o 
   2   4   3      107.42      128.65      5.90 o 
   3   4   3       27.74       33.92      4.96 o 
   4   4   3        0.60        3.40      3.34 o 
   5   4   3        0.28        0.53      4.37 o 
  -4   5   3        2.94        9.54      6.44 o 
  -3   5   3        3.45        4.07      6.65 o 
  -2   5   3        3.39        0.38      3.20 o 
  -1   5   3       47.66       53.50      4.57 o 
   0   5   3      534.71      512.93      5.46 o 
   1   5   3      146.56      140.12      5.30 o 
   2   5   3       61.49       55.41      4.05 o 
   3   5   3        9.77        6.22      3.05 o 
   4   5   3       14.47       14.84      3.82 o 
   5   5   3        0.52        2.54      2.54 o 
  -4   6   3        0.40        5.47      8.21 o 
  -3   6   3        0.00        3.27      5.80 o 
  -2   6   3       10.00        4.03      4.03 o 
  -1   6   3      165.29      169.93      5.23 o 
   0   6   3        1.75        1.11      0.73 o 
   1   6   3       16.41       15.70      2.52 o 
   2   6   3       21.89       13.96      3.87 o 
   3   6   3        0.66        7.58      3.13 o 
   4   6   3        4.85       12.69      4.30 o 
   5   6   3        0.60        4.36      2.82 o 
  -4   7   3        2.24        0.00     10.28 o 
  -3   7   3        8.79       13.84      7.66 o 
  -2   7   3        0.77        3.20      4.13 o 
  -1   7   3       35.08       34.84      3.65 o 
   0   7   3      357.27      331.45      5.18 o 
   1   7   3       30.14       24.39      2.39 o 
   2   7   3       29.61       29.65      3.37 o 
   3   7   3        8.40        9.90      3.06 o 
   4   7   3        6.01        9.10      3.82 o 
  -4   8   3        3.10        9.92      9.92 o 
  -3   8   3       30.32       43.01     11.20 o 
  -2   8   3        8.19        7.91      4.96 o 
  -1   8   3       22.05       27.32      3.73 o 
   0   8   3        0.00        2.67      1.29 o 
   1   8   3       65.69       76.36      4.15 o 
   2   8   3        0.08        2.96      1.67 o 
   3   8   3       11.95       16.63      3.53 o 
   4   8   3        2.17        1.43      2.91 o 
  -3   9   3        8.59       12.03      8.75 o 
  -2   9   3        0.44        8.86      4.76 o 
  -1   9   3       27.78       34.83      5.07 o 
   0   9   3        0.58        0.83      0.83 o 
   1   9   3       12.36       11.55      2.07 o 
   2   9   3      142.50      161.30      7.05 o 
   3   9   3       30.11       38.88      4.87 o 
   4   9   3        1.80        2.27      2.12 o 
  -3  10   3        9.53       11.07      7.91 o 
  -1  10   3        2.04        1.98      2.80 o 
   0  10   3        1.77        1.52      0.78 o 
   1  10   3       41.95       35.71      3.19 o 
   2  10   3      219.06      231.63      8.45 o 
   3  10   3        1.89        4.43      2.43 o 
   4  10   3        0.44        1.14      2.23 o 
  -2  11   3        0.68        3.06      4.71 o 
  -1  11   3       10.26       13.83      3.57 o 
   0  11   3        1.47        0.86      1.02 o 
   1  11   3        1.83        2.91      1.22 o 
   2  11   3        0.00        1.10      1.51 o 
   3  11   3       10.44        9.85      2.51 o 
  -2  12   3        0.43        2.27      5.38 o 
  -1  12   3       14.88       25.22      5.23 o 
   0  12   3        0.05        0.60      0.95 o 
   1  12   3        1.87        1.60      1.82 o 
   2  12   3        3.24        3.67      1.74 o 
   3  12   3        0.20        0.87      1.53 o 
  -1  13   3        3.07        5.23      3.85 o 
   0  13   3        1.76        0.69      1.87 o 
   1  13   3        0.67        0.00      1.27 o 
   2  13   3        0.11        0.54      1.43 o 
   0  14   3        0.04        0.37      0.78 o 
   1  14   3        0.05        1.23      1.23 o 
   0 -11   4        0.16        1.12      3.08 o 
  -2 -10   4        0.00        0.50      0.98 o 
  -1 -10   4        0.02        0.00      1.10 o 
   0 -10   4        0.05        3.13      1.74 o 
   1 -10   4       12.11       18.38      6.51 o 
  -3  -9   4        0.19        0.67      1.62 o 
  -2  -9   4        1.08        2.56      1.09 o 
  -1  -9   4        4.50        3.48      1.22 o 
   0  -9   4        0.00        1.14      1.77 o 
   1  -9   4        0.83        1.84      5.04 o 
  -3  -8   4        0.35        4.01      1.68 o 
  -2  -8   4       14.04        9.19      2.04 o 
  -1  -8   4        3.26        5.53      1.45 o 
   0  -8   4        0.75        3.21      1.34 o 
   1  -8   4        8.18        6.30      5.97 o 
   3  -8   4        0.43        6.21      5.65 o 
  -3  -7   4        2.76        0.88      2.68 o 
  -2  -7   4        3.64        3.10      2.49 o 
  -1  -7   4       34.28       29.56      2.93 o 
   0  -7   4       17.18       15.40      2.29 o 
   1  -7   4        3.00        1.04      4.25 o 
   2  -7   4        1.90        9.11      5.29 o 
   3  -7   4        0.01        5.43      8.89 o 
  -4  -6   4        3.10        0.40      3.10 o 
  -3  -6   4        4.72        2.95      2.95 o 
  -2  -6   4        4.33        5.05      1.86 o 
  -1  -6   4       10.48        9.85      1.79 o 
   0  -6   4       53.65       62.27      3.98 o 
   1  -6   4       30.81       28.78      5.43 o 
   2  -6   4        8.02        6.62      6.91 o 
  -4  -5   4        0.34        3.79      2.63 o 
  -3  -5   4        0.78        0.32      2.57 o 
  -2  -5   4        3.66        7.00      1.93 o 
  -1  -5   4       86.99       71.48      3.94 o 
   0  -5   4        0.29        0.29      1.33 o 
   1  -5   4        4.23        0.00      3.28 o 
   2  -5   4       18.94       20.87      6.98 o 
   3  -5   4       11.07       19.70      9.74 o 
   4  -5   4        0.83        4.58      7.88 o 
  -4  -4   4        0.20        5.22      3.81 o 
  -3  -4   4        2.79        7.86      2.75 o 
  -2  -4   4        0.03        1.69      1.69 o 
  -1  -4   4        1.59        2.21      1.11 o 
   0  -4   4      178.74      182.61      5.51 o 
   1  -4   4       15.56       20.24      4.19 o 
   2  -4   4        1.43        3.22      5.23 o 
   3  -4   4        1.41        6.18      5.37 o 
   4  -4   4        0.22        8.08      9.71 o 
  -4  -3   4        8.08        0.00      3.92 o 
  -3  -3   4        0.57        0.63      3.27 o 
  -2  -3   4        8.06        7.58      1.55 o 
  -1  -3   4       10.46       10.28      2.11 o 
   0  -3   4      492.73      488.88     12.90 o 
   1  -3   4        0.91        3.56      1.90 o 
   2  -3   4       20.02       17.20      4.63 o 
   3  -3   4       37.61       40.90      7.98 o 
   4  -3   4        1.05        1.07      6.82 o 
  -4  -2   4       14.46       10.60      3.64 o 
  -3  -2   4        5.70        8.25      3.55 o 
  -2  -2   4        9.11       12.10      2.16 o 
  -1  -2   4        7.53        9.88      1.61 o 
   0  -2   4       20.46       22.16      1.72 o 
   1  -2   4       35.09       34.23      3.18 o 
   2  -2   4        9.87       10.43      4.42 o 
   3  -2   4      186.60      191.69     14.31 o 
   4  -2   4        0.01       10.43      8.40 o 
  -4  -1   4       16.21       12.05      4.58 o 
  -3  -1   4       83.32       97.23      6.37 o 
  -2  -1   4        2.32        0.87      1.58 o 
  -1  -1   4      228.89      217.75      5.17 o 
   0  -1   4       15.19       14.74      1.19 o 
   1  -1   4      149.79      157.49      5.77 o 
   2  -1   4     1548.77     1704.48     24.40 o 
   3  -1   4      204.90      165.29     11.86 o 
   4  -1   4        0.78        0.00      6.64 o 
   5  -1   4        0.33        6.09      6.09 o 
  -4   0   4       81.20       76.63      6.97 o 
  -3   0   4        0.00        1.15      2.23 o 
  -2   0   4      160.79      166.38      6.06 o 
  -1   0   4        7.83        6.94      1.37 o 
   0   0   4       15.13       17.90      1.22 o 
   1   0   4      118.33      127.59      5.47 o 
   2   0   4      562.64      528.82     12.71 o 
   3   0   4       51.76       48.29      5.60 o 
   4   0   4        0.15        8.84      6.76 o 
   5   0   4        1.12        7.98      6.60 o 
  -4   1   4        3.17        1.65      3.51 o 
  -3   1   4       18.75       17.52      3.17 o 
  -2   1   4       69.36       67.77      4.54 o 
  -1   1   4      147.91      162.64      4.72 o 
   0   1   4      629.42      612.47      5.37 o 
   1   1   4      186.06      174.67      5.28 o 
   2   1   4        2.29        2.39      2.83 o 
   3   1   4        8.65        9.15      3.73 o 
   5   1   4        3.90        0.85      7.30 o 
  -4   2   4        1.41        4.61      2.42 o 
  -3   2   4        4.15        2.96      2.96 o 
  -2   2   4        0.12        0.00      2.06 o 
  -1   2   4      710.90      628.24      9.96 o 
   0   2   4      233.82      243.65      6.76 o 
   1   2   4       89.37       77.02      3.41 o 
   2   2   4       62.37       61.85      4.23 o 
   3   2   4        0.23        5.22      3.15 o 
   4   2   4        0.37        6.11      5.01 o 
   5   2   4        0.91        4.76      4.76 o 
  -4   3   4        3.16        8.11      4.47 o 
  -3   3   4       12.80       16.22      4.86 o 
  -2   3   4      219.57      208.99      8.28 o 
  -1   3   4       60.45       63.13      4.14 o 
   0   3   4      813.55      854.67     17.20 o 
   1   3   4      592.96      560.12      8.52 o 
   2   3   4        9.01        7.07      2.09 o 
   3   3   4       25.43       27.61      3.12 o 
   4   3   4       17.61       17.73      5.53 o 
   5   3   4        0.17        2.06      4.65 o 
  -4   4   4        0.55        2.63      4.15 o 
  -3   4   4        0.06        0.52      4.41 o 
  -2   4   4      168.41      185.41      8.74 o 
  -1   4   4       11.42        9.52      2.03 o 
   0   4   4       90.81       88.58      3.27 o 
   1   4   4        5.03        5.85      1.71 o 
   2   4   4        0.07        0.17      2.11 o 
   3   4   4        2.25       11.06      4.31 o 
   4   4   4       20.68       14.73      5.45 o 
   5   4   4        2.37        0.00      3.97 o 
  -4   5   4        0.05        6.47      6.47 o 
  -3   5   4        0.61        1.20      4.74 o 
  -2   5   4       20.82       29.40      4.46 o 
  -1   5   4       47.60       53.84      4.05 o 
   0   5   4      583.18      610.25      6.43 o 
   1   5   4       34.86       33.52      2.53 o 
   2   5   4        0.23        0.72      1.91 o 
   3   5   4        1.92        5.47      3.12 o 
   4   5   4        0.24        1.06      3.73 o 
   5   5   4        1.40        5.13      3.31 o 
  -4   6   4        0.32        3.74      6.74 o 
  -3   6   4       13.65       16.74      8.06 o 
  -2   6   4        7.22        8.79      4.04 o 
  -1   6   4       71.62       89.02      5.24 o 
   0   6   4      400.01      424.61     11.08 o 
   1   6   4      983.11      991.51     13.15 o 
   2   6   4        2.16        0.26      1.70 o 
   3   6   4        3.59        5.19      3.15 o 
   4   6   4        3.32        2.93      4.48 o 
   5   6   4        0.36        2.03      3.22 o 
  -4   7   4        1.57        8.04      8.04 o 
  -3   7   4        1.50        6.80      5.96 o 
  -2   7   4        0.64        2.56      3.72 o 
  -1   7   4        4.06        1.36      2.18 o 
   0   7   4      155.28      160.26      4.55 o 
   1   7   4        2.45        1.23      1.80 o 
   2   7   4        3.06        8.01      2.68 o 
   3   7   4        5.74       10.75      3.52 o 
   4   7   4        0.04        2.74      4.00 o 
   5   7   4        1.24        1.45      2.90 o 
  -4   8   4        2.56       12.37      6.70 o 
  -3   8   4        0.94        0.00      8.84 o 
  -2   8   4       16.32        8.29      4.41 o 
  -1   8   4        0.52        3.07      2.09 o 
   0   8   4       29.32       26.41      1.77 o 
   1   8   4        1.85        0.88      1.38 o 
   2   8   4       96.24       98.39      5.65 o 
   3   8   4       47.49       51.39      6.03 o 
   4   8   4        7.90        7.63      4.93 o 
  -3   9   4       73.96      111.11     14.19 o 
  -2   9   4        8.30       17.36      6.38 o 
  -1   9   4        0.01        2.76      2.76 o 
   0   9   4       27.43       25.25      2.63 o 
   1   9   4        1.53        3.53      1.45 o 
   2   9   4       26.67       32.68      3.62 o 
   3   9   4      212.75      215.62     10.91 o 
   4   9   4        0.35        0.73      3.10 o 
  -3  10   4       30.77       46.65     11.59 o 
  -2  10   4        1.20       12.41      5.38 o 
  -1  10   4        0.35        1.53      2.82 o 
   0  10   4        9.65        5.34      1.81 o 
   1  10   4        2.58        3.81      1.49 o 
   2  10   4        3.13        0.23      2.26 o 
   3  10   4        0.77        5.22      3.19 o 
   4  10   4        7.28        7.11      3.32 o 
  -3  11   4        1.44        2.07      7.97 o 
  -2  11   4        0.06        5.39      5.64 o 
  -1  11   4        0.00        3.81      3.81 o 
   0  11   4       12.34        9.25      1.05 o 
   1  11   4        8.40       12.40      2.22 o 
   2  11   4        5.43        1.42      2.09 o 
   3  11   4        0.29        1.41      2.05 o 
   4  11   4        0.01        2.05      2.05 o 
  -2  12   4        0.03        4.64      4.26 o 
  -1  12   4        5.61        7.25      3.79 o 
   0  12   4        6.71        6.34      1.98 o 
   1  12   4        1.89        3.07      1.28 o 
   2  12   4        7.42        5.79      2.35 o 
   3  12   4        1.61        2.06      2.06 o 
  -1  13   4        0.17        1.34      2.80 o 
   0  13   4        0.10        0.91      0.81 o 
   1  13   4        0.13        0.89      1.46 o 
   2  13   4        0.20        2.61      1.23 o 
   3  13   4        1.96        1.42      1.33 o 
   0  14   4        0.55        0.84      0.84 o 
   1  14   4        0.66        0.00      0.96 o 
   2  14   4        0.89        2.17      1.17 o 
  -1 -10   5        0.09        0.28      0.61 o 
   0 -10   5        0.05        0.30      1.75 o 
  -2  -9   5        0.22        1.33      1.33 o 
  -1  -9   5        0.55        0.48      1.08 o 
   0  -9   5        1.87        1.88      1.81 o 
   1  -9   5        5.07        7.34      4.99 o 
   2  -9   5        8.50        7.63      6.13 o 
  -3  -8   5        0.52        0.25      1.65 o 
  -2  -8   5        2.18        1.48      1.59 o 
  -1  -8   5        0.05        1.26      1.26 o 
   0  -8   5        2.79        0.52      1.81 o 
   1  -8   5       10.37        0.55      5.26 o 
   2  -8   5        0.90        3.25      5.87 o 
  -3  -7   5        0.73        1.18      1.74 o 
  -2  -7   5        9.21        9.80      2.03 o 
  -1  -7   5        1.16        0.69      1.47 o 
   0  -7   5        0.52        0.23      1.52 o 
   1  -7   5        8.58        6.64      4.41 o 
   2  -7   5        0.38        0.71      4.04 o 
   3  -7   5        0.53        7.51      7.51 o 
  -3  -6   5        2.02        8.51      3.23 o 
  -2  -6   5       22.21       29.40      3.33 o 
  -1  -6   5       12.32       10.76      1.83 o 
   0  -6   5       29.27       23.96      2.45 o 
   1  -6   5        5.25        3.67      3.79 o 
   2  -6   5        3.13        3.39      5.17 o 
   3  -6   5        0.09        0.00      7.44 o 
  -4  -5   5        2.04        1.98      2.93 o 
  -3  -5   5        0.16        2.84      2.84 o 
  -2  -5   5        7.06       10.60      2.43 o 
  -1  -5   5        0.40        1.82      1.05 o 
   0  -5   5       22.28       22.53      2.29 o 
   1  -5   5       60.10       62.37      6.84 o 
   2  -5   5        0.02        2.59      5.02 o 
   3  -5   5        0.50        0.96      7.12 o 
  -4  -4   5        0.05        2.13      3.14 o 
  -3  -4   5       16.43       14.10      4.30 o 
  -2  -4   5        0.55        2.54      1.77 o 
  -1  -4   5        0.80        1.08      1.27 o 
   0  -4   5       82.55       89.40      4.58 o 
   1  -4   5      160.92      153.34      9.78 o 
   2  -4   5        0.34        2.69      4.24 o 
   3  -4   5        2.82        8.66      5.83 o 
   4  -4   5        6.23        9.65      6.74 o 
  -4  -3   5        2.25        1.72      3.69 o 
  -3  -3   5       19.34       18.69      3.59 o 
  -2  -3   5        0.12        1.86      1.86 o 
  -1  -3   5        8.50        7.37      1.58 o 
   0  -3   5       34.04       38.17      2.31 o 
   1  -3   5        4.42        3.61      2.28 o 
   2  -3   5        1.06        5.51      4.16 o 
   3  -3   5        0.29        6.22      6.22 o 
   4  -3   5       25.17        6.19      9.92 o 
  -4  -2   5       12.82       12.66      3.19 o 
  -3  -2   5       10.09       10.24      3.06 o 
  -2  -2   5       45.73       57.82      4.18 o 
  -1  -2   5        3.98        5.26      1.20 o 
   0  -2   5       55.05       53.34      2.02 o 
   1  -2   5        3.01        4.19      2.43 o 
   2  -2   5       28.74       32.80      5.01 o 
   3  -2   5      123.71      128.81     12.08 o 
   4  -2   5       16.54        3.87      8.05 o 
  -4  -1   5        3.88        0.38      2.70 o 
  -3  -1   5      200.82      200.89     10.37 o 
  -2  -1   5        0.22        3.26      1.48 o 
  -1  -1   5       45.51       51.52      2.94 o 
   0  -1   5       20.74       17.94      1.29 o 
   1  -1   5      146.03      147.33      6.16 o 
   2  -1   5       41.73       47.62      5.71 o 
   3  -1   5       28.46       18.31      6.15 o 
   4  -1   5        3.09        0.88      6.79 o 
  -4   0   5        2.82        2.98      3.34 o 
  -3   0   5        0.64        1.20      2.48 o 
  -2   0   5       24.34       22.78      2.71 o 
  -1   0   5        1.11        0.25      0.91 o 
   0   0   5       10.63       12.35      3.65 o 
   1   0   5       42.05       44.54      4.39 o 
   2   0   5      353.57      371.06     11.56 o 
   3   0   5       36.51       37.59      6.33 o 
   4   0   5        2.53        5.34      5.34 o 
   5   0   5        0.16       15.80      6.76 o 
  -4   1   5       13.79       13.10      4.17 o 
  -3   1   5        8.73        3.92      2.88 o 
  -2   1   5        9.78        6.86      2.21 o 
  -1   1   5       33.39       26.69      2.33 o 
   0   1   5       22.66       19.44      1.31 o 
   1   1   5        4.62        0.00      1.92 o 
   2   1   5      345.38      354.22     12.91 o 
   3   1   5        2.60        3.83      4.03 o 
   4   1   5        0.11        4.38      5.32 o 
   5   1   5        0.02        6.30      5.46 o 
  -4   2   5        7.72        3.62      3.89 o 
  -3   2   5       19.61       24.28      3.91 o 
  -2   2   5       11.69        5.54      2.86 o 
  -1   2   5      260.28      287.35      6.94 o 
   0   2   5        2.05        0.68      2.26 o 
   1   2   5       68.21       60.88      3.02 o 
   2   2   5       16.51       16.88      3.15 o 
   3   2   5        9.85       10.99      4.45 o 
   4   2   5        3.30        0.54      4.20 o 
   5   2   5        6.96       12.14      5.75 o 
  -4   3   5        2.96        5.91      3.74 o 
  -3   3   5        0.00        0.76      3.27 o 
  -2   3   5        5.77        3.31      2.75 o 
  -1   3   5     1317.63     1252.31     15.21 o 
   0   3   5       37.67       33.89      1.47 o 
   1   3   5       41.43       39.41      3.53 o 
   2   3   5       72.20       64.55      4.16 o 
   3   3   5       11.26        5.93      2.54 o 
   4   3   5        3.39        2.39      5.75 o 
   5   3   5        8.59        3.50      6.68 o 
  -4   4   5        5.45        4.32      3.57 o 
  -3   4   5        4.18        3.54      3.86 o 
  -2   4   5      174.43      185.62      8.33 o 
  -1   4   5        4.18        3.18      1.95 o 
   0   4   5        1.49        0.56      1.30 o 
   1   4   5      570.25      554.40     10.56 o 
   2   4   5        0.02        0.43      1.86 o 
   3   4   5        0.20        0.61      2.51 o 
   4   4   5        0.34        1.02      3.59 o 
   5   4   5        0.01        1.20      4.49 o 
  -4   5   5        0.07        1.98      5.39 o 
  -3   5   5       22.55       27.48      6.05 o 
  -2   5   5       74.04       71.67      5.72 o 
  -1   5   5      108.22      117.46      5.42 o 
   0   5   5      183.90      190.43      4.24 o 
   1   5   5      173.41      154.33      6.84 o 
   2   5   5      349.55      323.04      9.13 o 
   3   5   5        6.88        3.15      3.34 o 
   4   5   5        0.08        5.44      5.44 o 
   5   5   5        0.38        4.74      4.40 o 
  -4   6   5        1.04        8.55      6.23 o 
  -3   6   5       26.85       37.62      6.77 o 
  -1   6   5        1.16        0.48      1.82 o 
   0   6   5        7.72       10.03      1.41 o 
   1   6   5      636.50      736.72     12.02 o 
   2   6   5       20.65       14.10      4.13 o 
   3   6   5        0.12        2.54      3.26 o 
   4   6   5        5.83       11.23      4.56 o 
   5   6   5        0.19        0.00      4.16 o 
  -4   7   5        0.12        8.02      5.98 o 
  -3   7   5        2.35        3.82      6.15 o 
  -2   7   5       15.17       27.15      5.53 o 
  -1   7   5        1.81        1.35      2.01 o 
   0   7   5       21.70       22.80      1.68 o 
   1   7   5        4.50        2.31      1.53 o 
   2   7   5        0.16        1.65      2.10 o 
   3   7   5       40.40       28.72      4.97 o 
   4   7   5       12.24        8.33      5.69 o 
   5   7   5        0.88        2.34      4.16 o 
  -4   8   5        0.02        7.73      7.73 o 
  -3   8   5        0.00        4.42      6.43 o 
  -2   8   5      115.46      137.44     10.37 o 
  -1   8   5        6.58        7.42      2.72 o 
   0   8   5        1.19        3.12      0.90 o 
   1   8   5       35.79       43.65      3.48 o 
   2   8   5        1.77        1.67      2.42 o 
   3   8   5        0.32        7.15      2.95 o 
   4   8   5       55.76       75.36      8.01 o 
  -3   9   5       49.46       58.25     11.93 o 
  -2   9   5       56.09       78.98      9.77 o 
  -1   9   5        2.88        0.33      2.97 o 
   0   9   5        0.14        0.54      0.95 o 
   1   9   5        0.08        0.62      1.48 o 
   2   9   5        2.77        1.14      2.83 o 
   3   9   5        1.70        0.39      3.97 o 
   4   9   5        1.66        1.75      3.38 o 
  -3  10   5        1.74        3.03      8.10 o 
  -2  10   5        9.45        2.84      6.18 o 
  -1  10   5        0.09        3.18      3.18 o 
   0  10   5        0.53        0.36      0.97 o 
   1  10   5        7.37        5.51      2.23 o 
   2  10   5       32.64       33.65      4.75 o 
   3  10   5       49.97       42.98      5.07 o 
   4  10   5        0.41        3.38      2.99 o 
  -3  11   5        5.48        5.06      8.83 o 
  -2  11   5        0.56        1.49      4.64 o 
  -1  11   5        5.00        9.36      3.87 o 
   0  11   5        0.03        1.32      1.66 o 
   1  11   5        6.75        5.35      1.83 o 
   2  11   5        9.11        5.22      2.90 o 
   3  11   5        2.01        2.20      2.97 o 
   4  11   5        2.54        0.92      2.36 o 
  -2  12   5        0.00        0.76      5.28 o 
  -1  12   5        0.02        0.46      3.26 o 
   0  12   5        0.18        0.54      1.09 o 
   1  12   5        0.09        1.60      1.60 o 
   2  12   5        0.00        0.48      1.63 o 
   3  12   5        0.43        0.57      1.98 o 
  -1  13   5        6.09        5.91      3.70 o 
   0  13   5        2.07        2.05      0.88 o 
   1  13   5        0.31        0.20      1.35 o 
   2  13   5        1.09        3.13      1.67 o 
   3  13   5        0.01        0.00      1.70 o 
  -1  14   5        5.79        5.85      3.13 o 
   0  14   5        0.68        0.88      0.88 o 
   1  14   5        1.27        0.52      1.59 o 
   2  14   5        1.55        3.03      1.77 o 
   0  -9   6        0.60        0.59      1.41 o 
   1  -9   6        0.07        1.49      2.83 o 
  -2  -8   6        0.01        0.00      1.29 o 
  -1  -8   6        2.67        0.00      1.29 o 
   0  -8   6        4.15        8.91      2.82 o 
   1  -8   6        1.32        1.57      3.53 o 
   2  -8   6        0.20        5.48      5.48 o 
  -3  -7   6        0.29        4.18      1.74 o 
  -2  -7   6        2.23        2.53      1.78 o 
  -1  -7   6       25.38       26.80      2.86 o 
   0  -7   6        3.33        4.42      1.51 o 
   1  -7   6        0.14        1.04      3.46 o 
   2  -7   6        0.05        2.24      5.66 o 
  -3  -6   6        0.62        1.27      2.53 o 
  -2  -6   6        0.24        0.00      1.81 o 
  -1  -6   6        1.65        2.02      1.48 o 
   0  -6   6        5.22        3.71      1.58 o 
   1  -6   6       13.91       14.92      4.18 o 
   2  -6   6        6.09        1.44      6.19 o 
   3  -6   6        0.66        0.88      5.14 o 
  -3  -5   6        3.44        5.64      3.41 o 
  -2  -5   6        3.38        4.37      1.98 o 
  -1  -5   6        0.27        0.18      1.18 o 
   0  -5   6        5.09        8.87      1.69 o 
   1  -5   6        5.04        2.04      3.30 o 
   2  -5   6       25.03       24.25      6.72 o 
   3  -5   6        0.81        9.08      5.28 o 
  -4  -4   6        1.95        1.97      2.52 o 
  -3  -4   6       12.35       10.34      3.85 o 
  -2  -4   6        2.68        1.57      2.09 o 
  -1  -4   6        7.49        5.59      1.94 o 
   0  -4   6        1.00        1.29      1.29 o 
   1  -4   6        5.71       12.56      3.50 o 
   2  -4   6        0.38        2.24      4.61 o 
   3  -4   6        0.26        5.02      6.81 o 
   4  -4   6        0.08        9.62      9.62 o 
  -4  -3   6        0.34        2.05      2.40 o 
  -3  -3   6       29.28       25.28      2.88 o 
  -2  -3   6        4.13        2.78      2.23 o 
  -1  -3   6        0.94        0.50      1.31 o 
   0  -3   6       56.84       58.59      2.92 o 
   1  -3   6        0.04        1.87      2.96 o 
   2  -3   6        0.49        0.93      3.84 o 
   3  -3   6        4.72        0.72      7.42 o 
   4  -3   6       10.07        3.79      8.23 o 
  -4  -2   6        0.30        0.80      2.88 o 
  -3  -2   6        1.68        2.11      2.29 o 
  -2  -2   6       69.87       74.17      5.81 o 
  -1  -2   6        0.46        0.95      1.04 o 
   0  -2   6       18.25       17.69      1.75 o 
   1  -2   6        0.23        1.66      2.20 o 
   2  -2   6       15.92       24.57      4.03 o 
   3  -2   6        5.25        2.61      5.65 o 
   4  -2   6        0.85        5.29      6.48 o 
  -4  -1   6        3.85        6.42      2.89 o 
  -3  -1   6       15.64       14.22      3.91 o 
  -2  -1   6        1.95        3.21      2.04 o 
  -1  -1   6        1.59        0.88      1.10 o 
   0  -1   6       16.25       17.04      2.18 o 
   1  -1   6        0.64        1.71      1.81 o 
   2  -1   6        0.88        0.39      3.34 o 
   3  -1   6      102.31      102.02      9.35 o 
   4  -1   6       22.75       11.95      7.65 o 
  -4   0   6        0.63        1.77      2.48 o 
  -3   0   6      179.29      174.23      9.89 o 
  -2   0   6        2.98        6.48      2.26 o 
  -1   0   6       13.91       13.58      1.54 o 
   0   0   6       41.41       43.55      2.16 o 
   1   0   6       39.60       45.31      4.84 o 
   2   0   6       36.15       36.21      4.65 o 
   3   0   6      343.15      340.13     14.67 o 
   4   0   6        0.41        5.59      5.59 o 
  -3   1   6       20.09       26.86      3.76 o 
  -2   1   6       34.54       42.90      3.69 o 
  -1   1   6      128.96      125.61      5.33 o 
   0   1   6        6.39        8.57      1.14 o 
   1   1   6       18.87       16.45      1.54 o 
   2   1   6       12.83       18.60      4.60 o 
   3   1   6       12.27        0.00      5.57 o 
   4   1   6        7.30        2.45      5.41 o 
  -4   2   6       12.61       15.07      2.92 o 
  -3   2   6        0.02        1.89      2.29 o 
  -2   2   6       12.56       10.55      2.07 o 
  -1   2   6       41.57       49.47      3.01 o 
   0   2   6      881.96      788.22     11.55 o 
   1   2   6        9.24        3.52      2.72 o 
   2   2   6       61.44       66.56      6.00 o 
   3   2   6        5.98        4.25      4.64 o 
   4   2   6        0.82        1.24      5.60 o 
   5   2   6        1.71        1.19      4.18 o 
  -4   3   6        0.97        2.74      2.87 o 
  -3   3   6        2.39        1.05      3.04 o 
  -2   3   6       65.78       53.04      4.65 o 
  -1   3   6      808.94      826.86     12.41 o 
   0   3   6       11.50       10.39      1.25 o 
   1   3   6      175.60      184.92      6.21 o 
   2   3   6       11.45        5.83      3.35 o 
   3   3   6        0.85        0.40      3.31 o 
   4   3   6        1.01        5.28      4.97 o 
   5   3   6        0.06        2.28      4.71 o 
  -4   4   6        2.04        2.70      3.12 o 
  -3   4   6        0.37        4.70      2.13 o 
  -2   4   6       56.00       52.01      4.42 o 
  -1   4   6      130.22      135.73      5.50 o 
   0   4   6       76.62       75.37      2.56 o 
   1   4   6       80.71       86.93      4.37 o 
   2   4   6        2.29        2.62      2.37 o 
   3   4   6       15.47       15.17      2.95 o 
   4   4   6        3.15        3.24      3.24 o 
   5   4   6        0.94        2.74      3.35 o 
  -4   5   6        4.58        9.52      4.49 o 
  -3   5   6        0.00        0.90      2.92 o 
  -2   5   6       32.89       32.59      4.33 o 
  -1   5   6        0.91        2.33      2.23 o 
   0   5   6       57.22       57.01      3.56 o 
   1   5   6      102.25      106.52      5.41 o 
   2   5   6      210.91      199.13      7.26 o 
   3   5   6        9.74       17.38      3.73 o 
   4   5   6        0.90        6.39      3.74 o 
   5   5   6        0.76        0.65      4.98 o 
  -4   6   6        7.46        7.51      5.50 o 
  -3   6   6        0.06        0.55      4.04 o 
  -2   6   6        0.01        0.38      2.69 o 
  -1   6   6      154.15      167.85      7.42 o 
   0   6   6      174.76      160.16      7.70 o 
   1   6   6       59.81       51.74      3.78 o 
   2   6   6        0.50        0.25      2.58 o 
   3   6   6        2.38        0.77      3.52 o 
   4   6   6        6.94        8.25      5.63 o 
   5   6   6        3.71        2.08      6.19 o 
  -4   7   6        1.05        5.89      5.89 o 
  -3   7   6        0.17        7.27      4.27 o 
  -2   7   6       11.37       13.17      4.41 o 
  -1   7   6       18.72       15.87      3.59 o 
   0   7   6        4.83        1.88      2.37 o 
   1   7   6      142.29      145.32      7.41 o 
   2   7   6        1.11        0.00      2.42 o 
   3   7   6        0.06        5.08      2.91 o 
   4   7   6        1.95        6.03      6.03 o 
  -3   8   6        0.59        5.90      5.90 o 
  -2   8   6      113.66      139.35     10.88 o 
  -1   8   6       11.20       13.95      3.52 o 
   0   8   6        1.58        0.64      1.06 o 
   1   8   6        0.03        0.69      1.87 o 
   2   8   6       10.31        9.63      2.94 o 
   3   8   6        4.00       12.83      4.42 o 
   4   8   6        0.01        1.11      5.01 o 
  -3   9   6        9.65        8.68      8.13 o 
  -2   9   6       10.29       10.85      6.94 o 
  -1   9   6       16.35        7.65      3.56 o 
   0   9   6       19.01       21.38      3.97 o 
   1   9   6        4.64        4.66      2.09 o 
   2   9   6        1.01        5.49      1.83 o 
   3   9   6       17.25       16.46      6.35 o 
   4   9   6       37.95       36.94      6.94 o 
  -3  10   6        5.56        1.82      8.75 o 
  -2  10   6       62.25       77.31      9.85 o 
  -1  10   6        0.55        3.08      2.75 o 
   0  10   6       12.45       11.26      1.60 o 
   1  10   6        7.08        4.31      2.21 o 
   2  10   6       17.83       12.96      3.47 o 
   3  10   6       50.51       54.75      5.91 o 
   4  10   6        1.52        3.06      4.13 o 
  -3  11   6       17.37       18.60      8.62 o 
  -2  11   6        1.35        5.07      5.72 o 
  -1  11   6        0.45        1.27      2.82 o 
   0  11   6        5.07        5.52      1.42 o 
   1  11   6        1.72        2.89      2.23 o 
   2  11   6        0.48        1.44      2.39 o 
   3  11   6        0.02        3.88      2.29 o 
   4  11   6        1.92        0.74      2.63 o 
  -2  12   6        0.74        5.36      5.36 o 
  -1  12   6        1.75        0.46      3.61 o 
   0  12   6       15.61       13.38      1.63 o 
   1  12   6        2.42        1.89      2.12 o 
   2  12   6        0.78        2.75      2.75 o 
   3  12   6        4.32        4.71      3.11 o 
  -2  13   6        0.34        5.41      5.41 o 
  -1  13   6        2.25        1.79      4.01 o 
   0  13   6       21.33       18.48      1.78 o 
   1  13   6        2.31        0.66      1.68 o 
   2  13   6        0.12        2.08      2.08 o 
   3  13   6        0.08        1.30      2.15 o 
  -1  14   6        1.14        0.43      2.79 o 
   0  14   6        0.06        0.69      0.98 o 
   1  14   6        1.94        1.60      1.31 o 
   2  14   6        0.87        1.08      1.75 o 
  -1  -8   7        2.48        0.46      1.04 o 
   0  -8   7        2.91        6.33      1.55 o 
   1  -8   7        0.04        1.90      3.12 o 
  -2  -7   7        0.44        1.11      1.51 o 
  -1  -7   7        1.03        1.72      1.72 o 
   0  -7   7        2.99        4.64      3.56 o 
   1  -7   7        0.09        1.96      3.71 o 
   2  -7   7        2.64        4.08      4.08 o 
  -3  -6   7        0.23        1.50      2.04 o 
  -2  -6   7        3.15        1.00      2.35 o 
  -1  -6   7        4.98        5.86      1.41 o 
   0  -6   7        0.00        1.66      1.66 o 
   1  -6   7        0.00        4.23      2.95 o 
   2  -6   7        0.83        2.05      5.14 o 
  -3  -5   7        1.81        1.71      2.17 o 
  -2  -5   7        4.61        4.29      1.95 o 
  -1  -5   7        3.74        3.10      1.62 o 
   0  -5   7        1.43        4.12      1.49 o 
   1  -5   7        2.75        0.44      3.65 o 
   2  -5   7        0.34        1.97      4.59 o 
   3  -5   7        0.04        0.81      4.96 o 
  -3  -4   7        1.17        1.12      2.31 o 
  -2  -4   7       28.00       30.01      3.60 o 
  -1  -4   7       16.17       16.85      2.67 o 
   0  -4   7       12.44       12.06      2.52 o 
   1  -4   7       19.01       28.64      4.67 o 
   2  -4   7       10.04       19.77      5.05 o 
   3  -4   7        0.00        5.65      4.46 o 
  -3  -3   7        1.94        4.12      3.17 o 
  -2  -3   7        4.32        4.07      2.39 o 
  -1  -3   7        5.06        6.62      1.73 o 
   0  -3   7        1.37        1.86      1.99 o 
   1  -3   7       86.11       68.44      6.08 o 
   2  -3   7        2.04        1.52      4.46 o 
   3  -3   7        3.43        4.41      5.41 o 
   4  -3   7        0.03        4.31      7.58 o 
  -4  -2   7        0.74        2.23      3.03 o 
  -3  -2   7        7.43        6.93      3.38 o 
  -2  -2   7       44.37       55.79      4.97 o 
  -1  -2   7       18.09       13.84      2.43 o 
   0  -2   7        0.17        1.71      1.26 o 
   1  -2   7       33.17       29.52      4.32 o 
   2  -2   7       12.13        6.35      4.52 o 
   3  -2   7        0.14        6.47      6.47 o 
   4  -2   7       29.48       29.04      7.24 o 
  -4  -1   7        0.01        2.50      1.81 o 
  -3  -1   7        0.01        4.14      2.66 o 
  -2  -1   7      376.77      438.33     12.29 o 
  -1  -1   7        0.21        2.06      1.39 o 
   0  -1   7       30.83       28.40      2.61 o 
   1  -1   7        4.36        5.66      2.61 o 
   2  -1   7        0.49        2.45      3.50 o 
   3  -1   7       25.64       26.53      6.55 o 
   4  -1   7       77.64       75.72      9.81 o 
  -4   0   7        2.71        7.77      2.44 o 
  -3   0   7       24.99       32.47      4.35 o 
  -2   0   7       68.55       81.69      5.64 o 
  -1   0   7        0.17        0.79      1.27 o 
   0   0   7       19.44       22.35      1.83 o 
   1   0   7       36.89       47.40      4.57 o 
   2   0   7        5.90        5.73      3.81 o 
   3   0   7       26.09       19.54      5.80 o 
   4   0   7        1.68        5.53      7.07 o 
  -4   1   7        5.03        2.60      2.41 o 
  -3   1   7       14.83       11.58      3.43 o 
  -2   1   7        4.23        4.07      1.85 o 
  -1   1   7      133.81      127.02      4.39 o 
   0   1   7        3.26        2.68      1.01 o 
   1   1   7      238.70      254.30      8.38 o 
   2   1   7        5.61       13.26      4.14 o 
   3   1   7        2.25        9.47      5.49 o 
   4   1   7        0.20        1.30      4.97 o 
  -4   2   7        0.89        0.66      2.42 o 
  -3   2   7        1.83        1.22      2.65 o 
  -2   2   7        0.01        2.03      1.47 o 
  -1   2   7        6.89        7.51      1.51 o 
   0   2   7      698.04      657.60      7.60 o 
   1   2   7        0.02        0.45      1.69 o 
   2   2   7       32.89       33.36      5.57 o 
   3   2   7        0.75        4.15      4.08 o 
   4   2   7        1.07        5.62      5.62 o 
  -4   3   7        1.48        1.36      2.69 o 
  -3   3   7        0.09        0.95      1.99 o 
  -2   3   7        0.03        2.13      1.89 o 
  -1   3   7        0.26        0.00      1.27 o 
   0   3   7      125.03      137.18      3.54 o 
   1   3   7       99.82      101.07      4.89 o 
   2   3   7       40.93       46.10      4.63 o 
   3   3   7        2.84        6.59      3.68 o 
   4   3   7        0.05        6.24      5.45 o 
  -4   4   7        4.37        2.60      2.60 o 
  -3   4   7        2.48        4.20      2.58 o 
  -2   4   7       22.12       19.99      2.10 o 
  -1   4   7        0.05        1.27      1.27 o 
   0   4   7      141.92      144.40      3.84 o 
   1   4   7       26.70       28.47      3.10 o 
   2   4   7       10.77       13.81      2.95 o 
   3   4   7       13.23        8.19      4.13 o 
   4   4   7        0.21        4.35      4.35 o 
   5   4   7        1.83        3.01      5.55 o 
  -4   5   7        3.07        6.39      3.03 o 
  -3   5   7       11.31        9.28      3.80 o 
  -2   5   7       10.59        6.63      2.93 o 
  -1   5   7        0.08        1.02      1.30 o 
   0   5   7      179.36      167.74      4.22 o 
   1   5   7      341.69      321.83      8.59 o 
   2   5   7        0.20        3.74      2.16 o 
   3   5   7        2.40        4.26      2.82 o 
   4   5   7        0.22        0.41      3.45 o 
   5   5   7        0.99        0.66      2.88 o 
  -4   6   7        0.06        2.96      3.83 o 
  -3   6   7        3.77        4.25      3.79 o 
  -2   6   7        8.49       12.99      3.47 o 
  -1   6   7       79.87       79.33      5.29 o 
   0   6   7        0.44        0.24      1.08 o 
   1   6   7        2.43        0.64      2.00 o 
   2   6   7      315.99      355.34     10.64 o 
   3   6   7        6.21        3.93      2.99 o 
   4   6   7        0.10        3.91      3.91 o 
  -4   7   7        2.98        5.12      4.30 o 
  -3   7   7        0.03        2.29      4.63 o 
  -2   7   7       19.65       28.13      4.89 o 
  -1   7   7       46.44       36.81      4.08 o 
   0   7   7        0.12        1.14      1.14 o 
   1   7   7        0.12        0.23      1.84 o 
   2   7   7       17.99       14.64      3.76 o 
   3   7   7        1.60        1.25      3.50 o 
   4   7   7        0.68        4.96      5.50 o 
  -3   8   7        5.36        7.31      5.36 o 
  -2   8   7       27.11       33.95      6.62 o 
  -1   8   7       46.58       59.35      5.26 o 
   0   8   7       18.68       17.43      2.09 o 
   1   8   7       30.56       33.63      4.27 o 
   2   8   7        4.00        4.27      2.82 o 
   3   8   7        3.32       10.34      3.91 o 
   4   8   7        3.78       15.69      6.30 o 
  -3   9   7        0.76        7.50      5.72 o 
  -2   9   7       69.59       72.08      9.22 o 
  -1   9   7      171.71      171.12      9.95 o 
   0   9   7        0.12        2.64      1.26 o 
   1   9   7        6.37        7.39      2.31 o 
   2   9   7        3.65        5.52      2.75 o 
   3   9   7       10.39        6.35      4.89 o 
   4   9   7       37.85       32.01      6.58 o 
  -3  10   7        0.58        1.65      4.79 o 
  -2  10   7       88.70       93.21     11.62 o 
  -1  10   7        3.02        1.15      3.19 o 
   0  10   7        1.19        0.97      1.24 o 
   1  10   7       12.58       10.96      3.12 o 
   2  10   7        3.93        4.84      3.29 o 
   3  10   7        0.00        3.06      2.66 o 
   4  10   7        0.04        4.27      4.27 o 
  -2  11   7        3.28        6.16      5.13 o 
  -1  11   7        3.68       10.34      3.70 o 
   0  11   7        2.99        1.36      1.43 o 
   1  11   7       12.78       14.10      2.98 o 
   2  11   7        7.22        7.45      2.94 o 
   3  11   7        2.51        3.04      3.17 o 
   4  11   7        0.36        4.62      3.05 o 
  -2  12   7        0.76        8.49      5.68 o 
  -1  12   7        0.00        0.20      3.06 o 
   0  12   7        1.79        2.25      1.13 o 
   1  12   7       35.17       46.32      4.52 o 
   2  12   7        3.52        0.64      3.48 o 
   3  12   7        1.33        1.42      2.47 o 
  -1  13   7        0.54        4.42      3.20 o 
   0  13   7        1.89        2.37      1.22 o 
   1  13   7        0.02        2.61      2.61 o 
   2  13   7        2.89        0.59      2.23 o 
   3  13   7        1.59        3.36      1.95 o 
  -1  14   7        0.43        1.67      3.32 o 
   0  14   7        0.44        0.65      1.62 o 
   1  14   7        0.00        1.99      1.99 o 
   2  14   7        2.05        3.78      1.99 o 
   1  15   7        0.05        1.96      1.24 o 
  -1  -7   8        0.91        1.31      1.29 o 
   0  -7   8        3.62        2.27      1.66 o 
   1  -7   8        1.01        0.90      3.45 o 
  -2  -6   8        0.11        0.95      1.58 o 
  -1  -6   8        0.00        0.17      1.35 o 
   0  -6   8        4.94        4.84      2.58 o 
   1  -6   8        0.11        2.35      3.66 o 
   2  -6   8        0.05        5.13      5.37 o 
  -2  -5   8        3.19        1.06      2.43 o 
  -1  -5   8        4.86        5.64      1.77 o 
   0  -5   8        1.94        6.59      2.29 o 
   1  -5   8        0.84        3.15      3.69 o 
   2  -5   8        2.46       13.42      4.56 o 
  -3  -4   8        1.05        3.08      2.15 o 
  -2  -4   8        1.40        0.87      2.39 o 
  -1  -4   8        7.82        8.94      2.17 o 
   0  -4   8        0.04        0.12      1.52 o 
   1  -4   8        1.80        8.03      3.91 o 
   2  -4   8       27.12       21.74      6.43 o 
   3  -4   8        1.55        9.31      5.39 o 
  -3  -3   8        0.00        2.45      2.45 o 
  -2  -3   8        2.43        2.06      2.17 o 
  -1  -3   8        5.46        3.75      1.70 o 
   0  -3   8        0.41        1.34      2.68 o 
   1  -3   8        0.05        2.71      3.43 o 
   2  -3   8        7.40        4.44      4.59 o 
   3  -3   8        1.49        5.18      5.78 o 
  -3  -2   8        5.64        9.48      2.86 o 
  -2  -2   8        6.71       10.14      2.93 o 
  -1  -2   8      231.24      245.79      7.88 o 
   0  -2   8        2.40        2.66      2.66 o 
   1  -2   8        2.52        2.52      2.52 o 
   2  -2   8        0.02        0.53      3.22 o 
   3  -2   8        0.83        4.12      5.60 o 
   4  -2   8        5.85        7.87      7.87 o 
  -3  -1   8       13.31       18.52      3.89 o 
  -2  -1   8      103.28      102.87      7.65 o 
  -1  -1   8       17.50       17.41      2.57 o 
   0  -1   8        9.15       12.48      2.30 o 
   1  -1   8        0.00        1.32      2.92 o 
   2  -1   8        1.96        1.91      3.61 o 
   3  -1   8        2.82        3.84      5.46 o 
   4  -1   8        4.82        0.76      6.50 o 
  -4   0   8        0.14        2.35      2.35 o 
  -3   0   8        4.92        6.22      2.67 o 
  -2   0   8        6.02        4.67      2.70 o 
  -1   0   8        4.66        4.41      1.47 o 
   0   0   8       28.89       29.75      2.55 o 
   1   0   8        2.63        0.32      2.60 o 
   2   0   8       44.76       44.40      5.79 o 
   3   0   8        4.43        2.43      5.83 o 
   4   0   8       11.74        7.05      6.42 o 
  -4   1   8        0.74        1.76      2.03 o 
  -3   1   8        0.02        0.62      2.16 o 
  -2   1   8       32.30       32.25      3.63 o 
  -1   1   8        2.03        0.35      1.31 o 
   0   1   8       30.14       30.88      2.08 o 
   1   1   8       77.57       87.29      6.16 o 
   2   1   8        4.64        3.35      3.88 o 
   3   1   8        4.86        4.65      5.71 o 
   4   1   8        8.14       12.48      5.36 o 
  -4   2   8        2.41        0.57      1.81 o 
  -3   2   8        4.41        4.13      2.33 o 
  -2   2   8       15.97       20.27      3.11 o 
   0   2   8        2.97        3.04      1.88 o 
   1   2   8       21.16       14.68      2.78 o 
   2   2   8       37.83       53.91      5.93 o 
   3   2   8       14.74        7.47      6.03 o 
   4   2   8        1.20        4.99      4.72 o 
  -4   3   8        0.00        3.50      2.03 o 
  -3   3   8       41.04       35.80      3.91 o 
  -2   3   8        2.83        3.75      2.30 o 
  -1   3   8       33.19       33.72      2.70 o 
   0   3   8       77.25       85.37      5.26 o 
   1   3   8       48.55       40.29      3.84 o 
   2   3   8        3.08        9.28      3.00 o 
   3   3   8        4.91       10.62      4.55 o 
   4   3   8        0.28        6.29      6.29 o 
  -4   4   8        0.16        0.61      2.06 o 
  -3   4   8        8.63        7.30      2.79 o 
  -1   4   8       23.99       28.32      3.03 o 
   0   4   8       38.06       35.96      2.31 o 
   1   4   8       37.96       35.72      3.54 o 
   2   4   8       86.44       78.02      6.06 o 
   3   4   8        0.15        0.92      3.76 o 
   4   4   8        0.62        0.60      4.78 o 
  -4   5   8        0.76        1.01      2.30 o 
  -3   5   8        0.14        0.34      2.86 o 
  -2   5   8        0.06        1.38      1.81 o 
  -1   5   8       40.57       37.91      3.21 o 
   0   5   8       17.99       17.92      1.59 o 
   1   5   8        7.27        7.88      2.13 o 
   2   5   8        0.02        0.59      2.55 o 
   3   5   8       86.62       76.91      6.64 o 
   4   5   8        1.94        7.84      2.95 o 
  -4   6   8        1.12        2.77      2.77 o 
  -3   6   8       15.24       15.92      3.94 o 
  -2   6   8        4.08        9.33      2.47 o 
  -1   6   8      120.15      114.21      5.83 o 
   0   6   8        0.06        0.41      1.08 o 
   1   6   8       10.94       11.79      2.52 o 
   2   6   8       36.06       34.95      4.73 o 
   3   6   8       19.66       24.15      4.07 o 
   4   6   8        0.02        2.49      3.53 o 
  -3   7   8        1.08        5.75      2.87 o 
  -2   7   8       12.78       15.76      3.78 o 
  -1   7   8       38.86       51.35      4.39 o 
   0   7   8       92.46       78.87      4.54 o 
   1   7   8        8.62       11.65      2.29 o 
   2   7   8        1.03        0.97      2.92 o 
   3   7   8        0.14        1.21      3.22 o 
   4   7   8        1.79        5.61      3.95 o 
  -3   8   8        0.90        1.11      3.17 o 
  -2   8   8        0.00        4.40      2.97 o 
  -1   8   8      146.04      123.17      7.41 o 
   0   8   8      117.35      131.89      4.75 o 
   1   8   8        1.13        4.33      2.50 o 
   2   8   8       12.03        7.35      2.63 o 
   3   8   8        0.15        2.22      3.38 o 
   4   8   8        1.06        3.12      4.02 o 
  -3   9   8        0.43        3.79      4.66 o 
  -2   9   8       16.18        5.05      4.94 o 
  -1   9   8      251.81      268.18     11.87 o 
   0   9   8        0.55        0.23      1.31 o 
   1   9   8        0.47        2.46      2.46 o 
   2   9   8        1.08        0.00      2.70 o 
   3   9   8        0.18        4.63      3.87 o 
   4   9   8        0.01        4.82      3.82 o 
  -3  10   8        0.25        0.71      4.71 o 
  -2  10   8        3.85        5.12      4.54 o 
  -1  10   8        5.83        8.91      3.99 o 
   0  10   8        5.82        6.65      2.44 o 
   1  10   8        3.92        0.62      2.64 o 
   2  10   8        3.93        0.40      3.74 o 
   3  10   8       11.60        5.08      4.92 o 
   4  10   8       11.49        9.13      5.10 o 
  -2  11   8        0.60        4.38      5.04 o 
  -1  11   8        0.21        2.39      3.81 o 
   0  11   8        4.39        1.50      1.83 o 
   1  11   8        5.28        6.52      3.45 o 
   2  11   8       20.09       25.09      4.66 o 
   3  11   8        0.17        2.17      2.83 o 
   4  11   8        0.02        1.77      3.21 o 
  -2  12   8        3.09        5.12      4.55 o 
  -1  12   8        0.81        1.68      3.32 o 
   0  12   8        1.17        0.50      1.44 o 
   1  12   8        0.26        3.74      2.43 o 
   2  12   8        0.33        3.16      3.16 o 
   3  12   8        2.24        1.98      3.05 o 
  -1  13   8        0.15        2.54      3.31 o 
   0  13   8        9.60       11.60      1.87 o 
   1  13   8        6.80        6.20      2.77 o 
   2  13   8        0.43        1.32      2.62 o 
   3  13   8        0.01        4.08      2.63 o 
   0  14   8        1.59        0.70      1.22 o 
   1  14   8        0.12        0.55      2.07 o 
   2  14   8        0.03        2.36      2.36 o 
   1  15   8        0.19        0.21      1.51 o 
  -1  -6   9        0.00        0.86      1.35 o 
   0  -6   9        0.37        2.11      1.76 o 
   1  -6   9        1.32        1.28      2.64 o 
  -2  -5   9        0.03        1.58      1.58 o 
  -1  -5   9        0.70        1.18      1.37 o 
   0  -5   9        0.23        0.38      1.45 o 
   1  -5   9        0.43        6.58      3.28 o 
   2  -5   9        0.42        1.17      4.45 o 
  -2  -4   9        4.97        8.63      2.28 o 
  -1  -4   9        0.93        0.21      1.64 o 
   0  -4   9        0.40        1.30      1.59 o 
   1  -4   9        0.05        3.62      3.62 o 
   2  -4   9        1.47        3.51      4.98 o 
  -3  -3   9        0.03        2.07      2.07 o 
  -2  -3   9        6.03        0.58      2.37 o 
  -1  -3   9       21.01       24.26      3.26 o 
   0  -3   9       74.01       91.77      6.10 o 
   1  -3   9        1.06        1.22      2.55 o 
   2  -3   9        0.30        4.52      3.96 o 
   3  -3   9        1.00        2.07      5.26 o 
  -3  -2   9        0.92        2.41      2.77 o 
  -2  -2   9        5.10        1.18      2.52 o 
  -1  -2   9       55.97       58.77      4.73 o 
   0  -2   9        0.97        1.82      2.03 o 
   1  -2   9        1.04        0.75      3.33 o 
   2  -2   9        3.78        3.18      4.12 o 
   3  -2   9        0.03        2.71      4.89 o 
  -3  -1   9        3.29        5.10      2.28 o 
  -2  -1   9        0.56        1.77      2.27 o 
  -1  -1   9        5.51        7.31      2.41 o 
   0  -1   9        4.20        7.33      1.54 o 
   1  -1   9        0.15        4.02      3.11 o 
   2  -1   9        0.01        3.55      3.55 o 
   3  -1   9        0.54        4.56      5.34 o 
  -3   0   9        3.40        2.24      2.66 o 
  -2   0   9       13.95       17.90      3.68 o 
  -1   0   9      138.27      137.29      6.19 o 
   0   0   9        0.00        0.75      1.72 o 
   1   0   9        0.10        1.73      2.55 o 
   2   0   9        1.07        0.00      4.56 o 
   3   0   9        2.28        1.92      5.87 o 
   4   0   9       19.16       11.63      6.25 o 
  -3   1   9        2.82        2.72      1.74 o 
  -2   1   9       13.45       19.83      3.60 o 
  -1   1   9       23.86       23.86      2.90 o 
   0   1   9        1.38        1.67      2.06 o 
   1   1   9        0.17        3.21      3.21 o 
   2   1   9        4.17        9.12      3.75 o 
   3   1   9        0.00        2.48      4.72 o 
   4   1   9        8.18        5.54      6.19 o 
  -3   2   9        0.32        2.29      1.90 o 
  -2   2   9       69.47       65.13      4.78 o 
  -1   2   9        4.79        3.12      1.40 o 
   0   2   9        7.70        9.32      2.18 o 
   1   2   9      111.16      112.93      7.50 o 
   2   2   9       17.64       12.79      4.83 o 
   3   2   9        0.00        4.21      4.00 o 
   4   2   9        0.73        6.11      6.11 o 
  -3   3   9        1.47        0.85      2.01 o 
  -2   3   9        2.47        0.00      1.94 o 
  -1   3   9        3.48        0.72      1.84 o 
   0   3   9      137.01      138.49      4.17 o 
   1   3   9      114.68      128.93      6.61 o 
   2   3   9       29.26       35.82      4.90 o 
   3   3   9        5.55       11.36      5.29 o 
   4   3   9        1.04        1.45      5.53 o 
  -3   4   9        6.39        4.93      2.12 o 
  -2   4   9        1.31        0.23      1.92 o 
  -1   4   9       30.86       30.70      2.77 o 
   0   4   9        2.05        2.41      1.14 o 
   1   4   9        0.05        0.27      2.04 o 
   2   4   9        0.13        1.42      3.17 o 
   3   4   9        0.58        1.46      3.78 o 
   4   4   9       13.20        0.00      6.06 o 
  -3   5   9        5.89        3.75      2.78 o 
  -1   5   9        4.61        2.79      1.86 o 
   0   5   9       88.61       79.36      3.37 o 
   1   5   9        0.75        0.75      2.28 o 
   2   5   9       13.91       21.46      3.49 o 
   3   5   9       25.79       23.35      5.83 o 
   4   5   9        4.23        1.58      4.41 o 
  -3   6   9        6.11        6.98      2.62 o 
  -2   6   9        1.99        2.35      2.11 o 
  -1   6   9        4.49        8.04      1.98 o 
   0   6   9        8.34        6.18      1.51 o 
   1   6   9       21.23       25.46      3.57 o 
   2   6   9        0.25        1.64      2.51 o 
   3   6   9        0.08        2.79      3.09 o 
   4   6   9        0.31        0.89      3.68 o 
  -3   7   9        0.16        3.62      2.68 o 
  -2   7   9        4.72        1.36      2.72 o 
  -1   7   9       13.44       13.67      2.70 o 
   0   7   9       24.31       23.69      4.45 o 
   1   7   9       37.74       44.38      4.55 o 
   2   7   9        5.39        5.45      2.83 o 
   3   7   9        0.28        2.02      2.98 o 
   4   7   9        0.46        0.43      3.76 o 
  -3   8   9        0.35        3.66      3.66 o 
  -2   8   9       14.55       21.17      4.21 o 
  -1   8   9       31.30       28.14      4.23 o 
   0   8   9      210.57      235.10      6.49 o 
   1   8   9        0.40        0.63      2.47 o 
   2   8   9        0.20        0.72      3.23 o 
   3   8   9        0.06        0.42      2.77 o 
   4   8   9        0.11        4.18      3.51 o 
  -3   9   9        1.11        1.05      2.63 o 
  -2   9   9        2.81        7.17      3.40 o 
  -1   9   9        0.04        2.25      2.87 o 
   0   9   9       36.82       31.93      3.00 o 
   1   9   9        0.25        4.66      2.77 o 
   2   9   9        0.28        2.37      3.31 o 
   3   9   9        0.60        5.10      3.73 o 
   4   9   9        3.82        7.37      3.31 o 
  -3  10   9        0.63        2.80      3.57 o 
  -2  10   9        2.31        7.58      4.03 o 
  -1  10   9       59.68       69.54      6.70 o 
   0  10   9        1.26        3.34      1.77 o 
   1  10   9        9.75        5.64      3.17 o 
   2  10   9       10.41       13.03      4.29 o 
   3  10   9        7.35        7.12      4.13 o 
   4  10   9        4.56        5.81      3.60 o 
  -2  11   9        0.01        1.63      4.38 o 
  -1  11   9       10.05        4.24      4.19 o 
   0  11   9        2.15        1.81      2.24 o 
   1  11   9        1.51        2.84      2.35 o 
   2  11   9        1.56        2.05      3.15 o 
   3  11   9        0.01        4.12      4.12 o 
  -2  12   9        4.80        9.13      4.76 o 
  -1  12   9        1.34        1.20      2.69 o 
   0  12   9        0.19        0.50      1.53 o 
   1  12   9       11.43       17.51      3.88 o 
   2  12   9       12.80       16.55      3.87 o 
   3  12   9        0.52        5.11      3.43 o 
  -1  13   9        0.14        2.02      2.83 o 
   0  13   9        1.63        5.35      1.68 o 
   1  13   9       14.31       10.93      3.08 o 
   2  13   9        0.00        4.01      2.32 o 
   3  13   9        0.80        3.18      3.18 o 
   0  14   9        0.07        0.97      1.75 o 
   1  14   9        0.42        3.28      2.14 o 
   2  14   9        0.92        0.96      2.09 o 
  -1  -5  10        2.26        0.00      1.15 o 
   0  -5  10        0.46        0.62      2.01 o 
   1  -5  10        0.56        1.18      2.97 o 
  -2  -4  10        0.01        0.25      1.82 o 
  -1  -4  10        1.38        0.21      1.57 o 
   0  -4  10        3.86        3.02      1.76 o 
   1  -4  10        4.87        6.61      3.75 o 
   2  -4  10        0.13        3.19      3.92 o 
  -2  -3  10        0.05        0.27      1.90 o 
  -1  -3  10        0.56        0.89      1.84 o 
   0  -3  10        2.76        6.01      2.38 o 
   1  -3  10        0.05        3.33      3.33 o 
   2  -3  10        4.02        5.99      3.94 o 
  -2  -2  10       10.03       13.47      2.93 o 
  -1  -2  10        1.78        0.46      2.28 o 
   0  -2  10        1.88        4.20      1.88 o 
   1  -2  10        0.07        0.00      2.83 o 
   2  -2  10        0.79        4.37      4.37 o 
   3  -2  10        0.00        4.94      4.94 o 
  -3  -1  10        0.35        1.22      2.54 o 
  -2  -1  10        0.24        0.58      2.18 o 
  -1  -1  10       46.46       38.65      3.82 o 
   0  -1  10       91.83      109.64      4.84 o 
   1  -1  10        1.44        0.78      2.65 o 
   2  -1  10        0.84        3.67      3.77 o 
   3  -1  10        0.06        0.62      4.90 o 
  -3   0  10        0.49        1.51      2.26 o 
  -2   0  10        0.74        0.29      1.98 o 
  -1   0  10       74.00       73.11      5.48 o 
   0   0  10       16.49       19.41      2.59 o 
   1   0  10        2.18        3.36      3.62 o 
   2   0  10        0.47        1.52      4.39 o 
   3   0  10        2.44        1.89      5.28 o 
  -3   1  10        6.38        3.17      2.70 o 
  -2   1  10        1.22        2.94      1.72 o 
  -1   1  10       22.32       21.29      2.65 o 
   0   1  10        9.83        7.86      1.75 o 
   1   1  10        7.81       11.02      3.17 o 
   2   1  10       31.75       33.57      6.39 o 
   3   1  10        7.88       15.07      4.61 o 
   4   1  10        0.24        1.26      4.56 o 
  -3   2  10        1.88        0.28      2.35 o 
  -2   2  10       18.15       22.54      3.19 o 
  -1   2  10        6.43        4.16      1.64 o 
   0   2  10        3.88        4.43      1.50 o 
   1   2  10       50.50       51.37      5.23 o 
   2   2  10       41.05       53.09      6.22 o 
   3   2  10        3.02        0.00      5.22 o 
   4   2  10        1.29        6.14      4.25 o 
  -3   3  10        0.15        0.27      2.03 o 
  -2   3  10       20.53       20.68      2.72 o 
  -1   3  10       14.49       11.43      2.25 o 
   0   3  10       11.66       13.55      2.29 o 
   1   3  10        1.15        1.23      2.57 o 
   3   3  10        0.24        0.00      4.33 o 
  -3   4  10        0.07        1.94      1.94 o 
  -2   4  10        0.36        0.49      1.63 o 
  -1   4  10        0.07        0.18      1.31 o 
   0   4  10        1.98        2.05      2.05 o 
   1   4  10        0.62        1.13      2.10 o 
   2   4  10        1.12        4.31      3.42 o 
   3   4  10        2.87        2.68      4.91 o 
   4   4  10        2.91        0.00      5.05 o 
  -3   5  10        4.73        3.02      2.32 o 
  -2   5  10       21.45       17.00      3.02 o 
  -1   5  10        9.21        5.98      1.89 o 
   0   5  10       10.74        9.27      4.95 o 
   1   5  10        0.09        0.26      2.48 o 
   2   5  10        0.81        3.34      3.34 o 
   3   5  10        0.87        2.85      3.70 o 
   4   5  10        0.02        3.40      3.90 o 
  -3   6  10        1.46        1.80      2.06 o 
  -2   6  10        6.09        1.08      2.53 o 
  -1   6  10        0.93        1.76      1.42 o 
   0   6  10       21.28       20.17      2.28 o 
   1   6  10        0.01        2.01      2.13 o 
   2   6  10        3.20        2.14      3.14 o 
   3   6  10       18.12       17.88      4.81 o 
   4   6  10        2.99        0.98      3.73 o 
  -3   7  10        1.05        4.30      2.34 o 
  -2   7  10        2.51        2.68      2.68 o 
  -1   7  10        3.73        1.95      1.95 o 
   0   7  10        3.90        4.23      2.69 o 
   1   7  10       29.19       28.71      5.12 o 
   3   7  10        3.52        2.53      3.77 o 
   4   7  10        0.00        4.71      3.13 o 
  -3   8  10        1.46        1.85      2.73 o 
  -2   8  10        0.96        4.16      2.08 o 
  -1   8  10       42.05       51.34      4.67 o 
   0   8  10        3.76        6.12      2.02 o 
   1   8  10       53.28       61.16      5.78 o 
   2   8  10        0.33        3.07      3.01 o 
   3   8  10        0.45        3.10      3.75 o 
   4   8  10        0.02        3.24      3.24 o 
  -3   9  10        3.67        1.24      3.38 o 
  -2   9  10        0.32        0.77      3.08 o 
  -1   9  10       30.75       32.50      4.51 o 
   0   9  10      268.77      280.17      7.63 o 
   1   9  10        0.79        3.95      2.72 o 
   2   9  10        0.00        2.08      3.18 o 
   3   9  10        2.25        0.46      3.75 o 
   4   9  10        2.01        4.27      4.27 o 
  -2  10  10        0.62        4.80      3.37 o 
  -1  10  10        9.99        4.02      3.26 o 
   0  10  10       30.28       35.36      3.31 o 
   1  10  10        3.69       10.19      3.53 o 
   2  10  10        1.63        1.75      3.29 o 
   3  10  10        2.80        2.85      3.51 o 
   4  10  10        0.00        0.44      3.48 o 
  -2  11  10        1.12        1.42      3.94 o 
  -1  11  10       13.80       10.41      3.38 o 
   0  11  10        0.00        2.29      2.29 o 
   1  11  10        3.11        4.65      3.40 o 
   2  11  10        3.18        3.91      4.07 o 
   3  11  10       10.83       11.77      4.35 o 
  -2  12  10        0.97        2.42      3.40 o 
  -1  12  10        3.03        7.06      3.18 o 
   0  12  10        0.82        1.88      1.88 o 
   1  12  10        0.64        3.08      2.89 o 
   2  12  10       15.96       15.28      4.17 o 
   3  12  10        0.17        4.84      3.03 o 
  -1  13  10        0.00        4.05      1.98 o 
   0  13  10        0.03        1.41      1.58 o 
   1  13  10        0.00        0.00      2.67 o 
   2  13  10        0.15        5.51      3.10 o 
   3  13  10        0.77        1.93      3.28 o 
   0  14  10        0.00        0.57      1.32 o 
   1  14  10        0.10        2.30      2.30 o 
   2  14  10        0.36        0.67      2.88 o 
  -1  -4  11        0.08        0.53      1.27 o 
   0  -4  11        0.08        0.09      1.25 o 
   1  -4  11        0.25        4.38      2.18 o 
  -1  -3  11        0.73        2.85      1.45 o 
   0  -3  11        2.31        2.62      1.73 o 
   1  -3  11        3.28        0.79      3.28 o 
   2  -3  11        0.03        3.81      3.81 o 
  -2  -2  11        0.27        1.05      1.91 o 
  -1  -2  11        1.44        0.65      1.49 o 
   0  -2  11       20.66       16.27      3.18 o 
   1  -2  11       32.66       31.21      5.28 o 
   2  -2  11        1.08        3.06      3.50 o 
  -2  -1  11        5.15        3.03      3.03 o 
  -1  -1  11        7.21        4.12      2.22 o 
   0  -1  11       60.66       59.55      4.27 o 
   1  -1  11        2.76        2.80      3.91 o 
   2  -1  11        0.04        5.61      3.25 o 
  -2   0  11        3.67        6.87      2.14 o 
  -1   0  11        1.91        0.00      2.14 o 
   0   0  11        4.61        1.45      1.68 o 
   1   0  11        7.00        2.38      3.73 o 
   2   0  11        0.63        1.00      3.37 o 
   3   0  11        6.30        7.16      4.86 o 
  -3   1  11        2.38        2.06      1.82 o 
  -2   1  11        0.27        0.78      1.66 o 
  -1   1  11        4.31        5.46      2.09 o 
   0   1  11       11.05       10.18      2.02 o 
   1   1  11        0.45        1.14      2.38 o 
   2   1  11       10.93        5.52      4.72 o 
   3   1  11        4.77        0.60      4.89 o 
  -3   2  11        0.71        3.22      1.51 o 
  -2   2  11        0.54        0.25      1.76 o 
  -1   2  11        9.75        7.07      2.21 o 
   0   2  11       16.83       24.30      3.71 o 
   1   2  11        0.61        5.03      3.32 o 
   2   2  11        0.02        3.76      3.76 o 
   3   2  11        0.69        1.19      4.34 o 
  -3   3  11        0.26        0.71      0.91 o 
  -2   3  11        3.57        3.11      2.12 o 
  -1   3  11        3.34        1.01      1.54 o 
   0   3  11        6.07        9.41      2.05 o 
   1   3  11        1.48        3.06      3.06 o 
   2   3  11       11.40        7.79      4.90 o 
   3   3  11        0.30        5.95      4.04 o 
   4   3  11        0.00        0.61      4.00 o 
  -3   4  11        1.65        3.04      1.54 o 
  -2   4  11        7.63        6.29      1.93 o 
  -1   4  11       12.41        9.44      2.35 o 
   0   4  11        0.85        1.47      1.47 o 
   1   4  11        2.12        1.30      2.51 o 
   2   4  11        1.21        1.30      3.21 o 
   3   4  11        0.07        1.09      4.38 o 
   4   4  11        0.03        1.84      5.58 o 
  -3   5  11        1.58        1.42      1.53 o 
  -2   5  11        2.22        0.71      1.79 o 
  -1   5  11       10.43       11.00      2.16 o 
   0   5  11       12.83       12.22      1.90 o 
   1   5  11        9.16       15.89      3.03 o 
   2   5  11        0.28        1.18      3.33 o 
   3   5  11        0.02        4.32      4.32 o 
   4   5  11        6.97       15.71      4.05 o 
  -3   6  11        0.03        0.76      1.78 o 
  -2   6  11       14.05       17.18      2.54 o 
  -1   6  11        6.31        3.80      1.64 o 
   0   6  11        9.41        7.75      7.02 o 
   1   6  11        4.02        0.60      2.29 o 
   2   6  11        3.12        4.25      3.65 o 
   3   6  11        1.93        0.00      4.42 o 
   4   6  11        5.46        2.91      3.98 o 
  -3   7  11        0.68        1.08      1.83 o 
  -2   7  11        2.23        1.36      2.20 o 
  -1   7  11        8.58        6.22      2.00 o 
   0   7  11       48.34       53.06      3.20 o 
   1   7  11        8.22       10.11      3.49 o 
   2   7  11       24.10       29.41      4.80 o 
   3   7  11        0.05        2.25      3.65 o 
   4   7  11        0.05        0.86      3.09 o 
  -3   8  11        0.14        1.98      1.98 o 
  -2   8  11        1.26        0.29      2.41 o 
  -1   8  11        0.06        0.25      1.66 o 
   0   8  11       38.11       40.66      3.22 o 
   1   8  11      217.75      216.99     10.46 o 
   2   8  11        1.04        3.63      3.63 o 
   3   8  11        0.65        0.91      3.21 o 
   4   8  11        0.41        0.81      3.57 o 
  -2   9  11        0.02        2.54      2.54 o 
  -1   9  11        7.66        5.04      2.30 o 
   0   9  11       56.69       51.50      3.97 o 
   1   9  11       35.47       37.71      6.14 o 
   2   9  11        2.99        7.68      3.49 o 
   3   9  11        0.00        1.83      3.13 o 
   4   9  11        0.84        2.91      3.16 o 
  -2  10  11        4.36        5.13      3.17 o 
  -1  10  11        2.75        4.90      2.68 o 
   0  10  11        1.08        2.13      2.13 o 
   1  10  11        1.52        4.78      3.39 o 
   2  10  11        4.73        2.68      4.24 o 
   3  10  11        0.53        0.95      3.42 o 
  -2  11  11        0.28        1.58      3.10 o 
  -1  11  11        2.00        0.98      2.35 o 
   0  11  11        2.72        2.65      3.36 o 
   1  11  11        0.00        1.25      2.56 o 
   2  11  11        1.68        0.44      3.65 o 
   3  11  11        4.70        4.74      3.61 o 
  -1  12  11        0.14        2.32      2.32 o 
   0  12  11        0.02        1.10      1.78 o 
   1  12  11        0.44        2.85      2.98 o 
   2  12  11        0.07        3.15      2.92 o 
   3  12  11        0.00        0.00      3.07 o 
  -1  13  11        0.01        0.35      2.51 o 
   0  13  11        0.57        2.84      1.55 o 
   1  13  11        3.13        9.29      3.02 o 
   2  13  11        3.91        5.39      3.25 o 
   0  14  11        0.00        2.85      2.90 o 
   1  14  11        0.06        1.38      2.89 o 
   2  14  11        0.01        0.00      2.52 o 
   0  -3  12        2.02        1.23      1.31 o 
  -1  -2  12        2.77        2.35      1.34 o 
   0  -2  12        7.40        4.57      1.84 o 
   1  -2  12        9.26        8.78      3.59 o 
  -2  -1  12        0.02        1.67      1.32 o 
  -1  -1  12        0.02        1.58      1.58 o 
   0  -1  12        0.13        0.29      1.69 o 
   1  -1  12        0.41        0.00      3.09 o 
   2  -1  12        0.47        0.48      3.81 o 
  -2   0  12        1.98        1.87      1.87 o 
  -1   0  12        0.12        2.85      1.88 o 
   0   0  12       11.98        8.84      2.17 o 
   1   0  12        6.30        6.22      3.25 o 
   2   0  12        0.06        1.95      3.71 o 
  -2   1  12        3.51        1.49      1.91 o 
  -1   1  12        0.02        1.30      1.70 o 
   0   1  12        9.62       11.70      2.00 o 
   1   1  12        8.62        2.34      3.41 o 
   2   1  12        0.13        0.97      3.45 o 
   3   1  12        1.08        0.00      4.25 o 
  -1   2  12       12.21        8.68      2.42 o 
   0   2  12        0.78        1.05      1.59 o 
   1   2  12        0.52        2.64      2.77 o 
   2   2  12        1.73        2.41      4.24 o 
   3   2  12        8.75       12.44      4.29 o 
  -2   3  12        0.13        1.35      1.49 o 
  -1   3  12        0.09        1.02      1.40 o 
   0   3  12        3.02        5.46      3.31 o 
   1   3  12        3.09        2.14      2.94 o 
   2   3  12        9.85        6.57      4.51 o 
   3   3  12        1.36        0.55      4.53 o 
  -2   4  12        4.79        2.65      1.63 o 
  -1   4  12        0.17        1.20      1.62 o 
   0   4  12        5.52        4.75      2.71 o 
   1   4  12        5.74        8.33      2.80 o 
   2   4  12        1.69        7.14      3.24 o 
   3   4  12        0.11        0.55      4.50 o 
  -2   5  12        3.08        3.53      1.59 o 
  -1   5  12       20.75       15.93      2.59 o 
   0   5  12        2.83        3.87      1.33 o 
   1   5  12        7.13        6.08      3.70 o 
   2   5  12        2.12        2.53      3.48 o 
   3   5  12        0.48        0.00      3.78 o 
  -2   6  12        0.74        1.35      1.83 o 
  -1   6  12        6.01        5.97      1.87 o 
   0   6  12        0.04        0.95      1.09 o 
   1   6  12       14.39        8.04      3.76 o 
   2   6  12        6.51        1.64      4.17 o 
   3   6  12        2.56        1.92      3.83 o 
  -2   7  12        0.11        1.18      1.95 o 
  -1   7  12        0.87        0.64      1.64 o 
   0   7  12        4.85        6.43      2.00 o 
   1   7  12        7.07        8.93      3.69 o 
   2   7  12       63.46       67.87      6.90 o 
   3   7  12        1.46        3.86      3.86 o 
  -2   8  12        0.05        0.00      1.66 o 
  -1   8  12        1.89        0.47      1.85 o 
   0   8  12       23.44       19.32      3.79 o 
   1   8  12       51.22       47.37      3.49 o 
   2   8  12        9.19        9.18      4.27 o 
   3   8  12        0.55        3.17      3.53 o 
  -2   9  12        1.68        0.54      1.57 o 
  -1   9  12        0.40        0.25      1.80 o 
   0   9  12        1.05        0.13      2.08 o 
   1   9  12        6.93        5.40      3.67 o 
   2   9  12        2.15        6.98      3.94 o 
   3   9  12        0.57        3.17      3.39 o 
  -2  10  12        4.92        1.80      2.08 o 
  -1  10  12        0.76        1.94      2.23 o 
   0  10  12        6.02        8.86      3.24 o 
   1  10  12        3.14        4.48      3.71 o 
   2  10  12        0.14        3.37      3.37 o 
   3  10  12        1.54        3.26      3.79 o 
  -1  11  12        4.50        6.36      2.20 o 
   0  11  12        1.32        0.11      3.74 o 
   1  11  12        0.00        4.36      4.36 o 
   2  11  12        0.17        1.40      3.66 o 
   3  11  12        0.79        1.38      3.81 o 
  -1  12  12        0.09        0.28      2.03 o 
   0  12  12        5.74        3.80      1.99 o 
   1  12  12        0.07        0.42      3.21 o 
   0  13  12        0.59        1.31      2.94 o 
   1  13  12        0.57        3.15      3.15 o 
   2  13  12        2.30        8.04      3.29 o 
   1  14  12        0.44        1.78      2.91 o 
   0  -1  13        0.53        1.93      1.93 o 
   1  -1  13       17.41       13.69      3.64 o 
  -1   0  13        0.11        2.32      1.16 o 
   0   0  13        3.50        4.32      1.50 o 
   1   0  13        7.27        4.65      3.05 o 
   2   0  13        2.21        1.27      3.33 o 
  -1   1  13        1.71        3.23      1.37 o 
   0   1  13        5.49        2.32      1.64 o 
   1   1  13        0.03        2.22      3.00 o 
   2   1  13        0.37        3.12      2.70 o 
  -2   2  13        0.03        0.22      1.58 o 
  -1   2  13        1.21        2.44      1.22 o 
   0   2  13        0.62        2.24      2.63 o 
   1   2  13        0.86        1.12      2.79 o 
   2   2  13        1.21        1.83      3.42 o 
  -2   3  13        0.11        0.81      1.45 o 
  -1   3  13        4.48        3.03      1.62 o 
   0   3  13        0.03        0.64      1.68 o 
   1   3  13        1.21        3.13      3.13 o 
   2   3  13        0.12        0.92      3.45 o 
   3   3  13        0.11        2.53      3.67 o 
  -2   4  13        0.87        1.41      1.45 o 
  -1   4  13        2.29        1.61      1.50 o 
   0   4  13        5.21        6.59      1.99 o 
   1   4  13        0.12        3.58      2.28 o 
   2   4  13        0.36        1.34      3.36 o 
   3   4  13        0.00        3.02      3.49 o 
  -2   5  13        2.74        3.94      1.55 o 
  -1   5  13        3.33        3.78      1.77 o 
   0   5  13        4.61        4.08      1.83 o 
   2   5  13        3.55        0.00      3.77 o 
   3   5  13        0.94        0.00      4.13 o 
  -2   6  13        0.00        0.78      1.39 o 
  -1   6  13        3.87        0.79      1.69 o 
   0   6  13        3.72        3.63      1.83 o 
   1   6  13        1.48        0.37      2.98 o 
   2   6  13        0.03        0.00      3.39 o 
   3   6  13        9.49       14.95      4.16 o 
  -2   7  13        0.44        0.20      1.32 o 
  -1   7  13        1.52        0.00      1.78 o 
   0   7  13        2.40        0.34      1.57 o 
   1   7  13        6.13        8.84      3.02 o 
   2   7  13        7.63        7.45      3.79 o 
   3   7  13        1.44        3.14      4.37 o 
  -2   8  13        2.59        1.47      1.29 o 
  -1   8  13        0.53        0.20      1.92 o 
   0   8  13        7.86        4.46      3.39 o 
   1   8  13        0.04        3.32      2.30 o 
   2   8  13       15.21       14.72      4.60 o 
   3   8  13        1.57        3.98      3.98 o 
  -2   9  13        0.12        0.45      1.48 o 
  -1   9  13        2.84        0.46      1.59 o 
   0   9  13        6.02        5.91      2.93 o 
   1   9  13       48.73       52.51      5.50 o 
   2   9  13       12.34        9.09      4.67 o 
   3   9  13        0.00        0.00      3.87 o 
  -1  10  13        1.08        3.17      1.79 o 
   0  10  13        0.99        0.14      2.52 o 
   2  10  13        0.03        2.24      3.42 o 
   3  10  13        0.00        2.63      3.03 o 
  -1  11  13        3.03        1.98      2.12 o 
   0  11  13        1.03        0.69      2.69 o 
   1  11  13        6.09       12.91      3.55 o 
   2  11  13        0.62        4.51      3.65 o 
   0  12  13        0.69        2.13      3.10 o 
   1  12  13        0.10        2.49      2.87 o 
   2  12  13        0.20        3.89      3.89 o 
   0  13  13        0.30        1.47      1.42 o 
   1  13  13        0.54        0.00      2.70 o 
   0   1  14        1.37        1.00      2.08 o 
   1   1  14        0.68        3.53      2.05 o 
  -1   2  14        0.73        1.36      1.36 o 
   0   2  14        1.98        0.65      1.55 o 
   1   2  14        0.00        2.03      2.60 o 
   2   2  14        0.62        1.58      2.60 o 
  -1   3  14        0.13        1.12      1.29 o 
   0   3  14        0.25        0.26      1.91 o 
   1   3  14        0.51        2.75      1.76 o 
   2   3  14        0.23        0.41      3.29 o 
  -1   4  14        5.68        5.90      1.55 o 
   0   4  14        1.87        2.69      1.69 o 
   1   4  14        0.85        4.16      2.26 o 
   2   4  14        0.00        2.46      2.84 o 
  -1   5  14        0.08        1.90      1.21 o 
   0   5  14        3.76        3.87      1.41 o 
   1   5  14        1.05        1.73      2.50 o 
   2   5  14        0.16        1.66      2.76 o 
  -1   6  14        0.59        0.19      1.08 o 
   0   6  14        6.46        4.79      5.39 o 
   1   6  14        0.02        2.43      2.71 o 
   2   6  14        0.30        3.22      2.68 o 
  -1   7  14        1.96        1.72      1.72 o 
   0   7  14        0.00        1.13      1.67 o 
   1   7  14        9.79        8.75      3.55 o 
   2   7  14        0.08        0.78      2.85 o 
   3   7  14        9.00        7.39      3.50 o 
  -1   8  14        0.60        0.20      1.10 o 
   0   8  14        0.13        0.72      2.91 o 
   1   8  14        3.71        4.66      2.84 o 
   2   8  14       42.81       33.32      5.52 o 
  -1   9  14        0.22        0.43      1.67 o 
   0   9  14        0.08        0.92      1.67 o 
   1   9  14        2.94        1.12      2.80 o 
   2   9  14       12.44       12.01      4.02 o 
  -1  10  14        2.18        1.08      1.55 o 
   0  10  14        4.95        8.07      3.79 o 
   1  10  14        0.12        5.03      2.71 o 
   2  10  14        0.68        0.85      3.38 o 
   0  11  14        0.95        2.51      1.66 o 
   1  11  14        1.46        1.18      3.55 o 
   2  11  14        0.02        2.56      2.75 o 
   0  12  14        0.04        0.61      1.61 o 
   1  12  14        0.49        3.23      3.23 o 
   0   3  15        1.04        1.60      1.12 o 
   1   3  15        0.09        3.83      1.94 o 
   0   4  15        0.04        0.81      2.03 o 
   1   4  15        2.14        1.22      1.73 o 
   0   5  15        3.63        3.79      1.33 o 
   1   5  15        3.64        3.14      2.50 o 
   2   5  15        0.00        2.13      2.13 o 
  -1   6  15        0.02        0.51      1.23 o 
   0   6  15        2.17        1.67      1.34 o 
   1   6  15        0.01        0.96      2.16 o 
   2   6  15        2.19        2.54      2.66 o 
  -1   7  15        0.29        0.69      0.81 o 
   0   7  15        0.03        2.01      1.12 o 
   1   7  15        0.61        0.98      2.46 o 
   2   7  15        0.75        3.65      2.76 o 
   0   8  15        0.08        0.70      2.40 o 
   1   8  15        2.44        2.69      2.62 o 
   2   8  15        4.64        0.71      3.03 o 
   0   9  15        1.32        0.42      2.35 o 
   1   9  15        1.19        3.11      3.20 o 
   2   9  15        0.55        0.76      3.25 o 
   0  10  15        3.01        1.27      1.58 o 
   1  10  15        0.05        2.47      2.57 o 
                                                 
